# Supplementary material for: Single-Nucleus RNA-Seq Reveals Spermatogonial Stem Cell Developmental Pattern in Shaziling Pigs
Source: Biomolecules. 2024 May 21;14(6):607. doi: 10.3390/biom14060607 (PMC11202124; doi:10.3390/biom14060607)
Supplement: Supplementary file 1 [file biomolecules-14-00607-s001.zip]

Archive with 3 entries (3 files):
- 20240519 Tang et al Supplementary Info.pdf
- Supplementary Table S3.xlsx
- Supplementary Table S4.xlsx
