# Supplementary material for: Single-Nucleus RNA-Seq Reveals Spermatogonial Stem Cell Developmental Pattern in Shaziling Pigs
Source: Biomolecules. 2024 May 21;14(6):607. doi: 10.3390/biom14060607 (PMC11202124; doi:10.3390/biom14060607)
Supplement: Supplementary file 1 [file biomolecules-14-00607-s001.zip › Supplementary Table S3.xlsx]

## Sheet: Sheet1
Cluster	avg_log2FC	pct.1	pct.2	p_val	p_val_adj	Gene name
Spermatogonia	3.03399	0.455	0.076	0	0	ST6GALNAC5
Spermatogonia	2.9429	0.824	0.224	0	0	NRXN3
Spermatogonia	2.8966	0.774	0.063	0	0	ENSSSCG00000051294
Spermatogonia	2.7868	0.702	0.059	0	0	PLD5
Spermatogonia	2.66476	0.854	0.14	0	0	ENSSSCG00000015193
Spermatogonia	2.59166	0.783	0.13	0	0	SHISA9
Spermatogonia	2.57305	0.882	0.217	0	0	SMC1B
Spermatogonia	2.54626	0.827	0.144	0	0	ENSSSCG00000047974
Spermatogonia	2.50282	0.352	0.051	0	0	GRIK1
Spermatogonia	2.49786	0.841	0.211	0	0	ZSWIM5
Spermatogonia	2.44097	0.723	0.237	0	0	SLIT3
Spermatogonia	2.42692	0.797	0.155	0	0	ENSSSCG00000041190
Spermatogonia	2.33834	0.793	0.145	0	0	ENSSSCG00000050605
Spermatogonia	2.32509	0.768	0.117	0	0	ENSSSCG00000048251
Spermatogonia	2.3093	0.658	0.114	0	0	ENSSSCG00000044928
Spermatogonia	2.3061	0.909	0.254	0	0	DSCAM
Spermatogonia	2.27743	0.649	0.087	0	0	ENSSSCG00000041002
Spermatogonia	2.25354	0.97	0.598	0	0	EEA1
Spermatogonia	2.24842	0.77	0.122	0	0	ENSSSCG00000050424
Spermatogonia	2.18643	0.557	0.053	0	0	TMEM132D
Spermatogonia	2.15673	0.746	0.362	0	0	KAZN
Spermatogonia	2.13095	0.633	0.119	0	0	ENSSSCG00000039306
Spermatogonia	2.12152	0.862	0.34	0	0	ENSSSCG00000032301
Spermatogonia	2.0971	0.703	0.173	0	0	ENSSSCG00000042796
Spermatogonia	2.07496	0.542	0.04	0	0	TMEM132C
Spermatogonia	2.0686	0.696	0.114	0	0	ENSSSCG00000045227
Spermatogonia	2.01425	0.66	0.122	0	0	ENSSSCG00000048322
Spermatogonia	2.00818	0.508	0.046	0	0	CACNA1E
Spermatogonia	1.99216	0.871	0.25	0	0	KCNB2
Spermatogonia	1.97802	0.619	0.104	0	0	ENSSSCG00000045823
Spermatogonia	1.95104	0.686	0.123	0	0	ENSSSCG00000048872
Spermatogonia	1.9372	0.712	0.169	0	0	ENSSSCG00000041097
Spermatogonia	1.93693	0.55	0.077	0	0	ENSSSCG00000042979
Spermatogonia	1.93227	0.388	0.052	0	0	KIRREL3
Spermatogonia	1.92244	0.606	0.074	0	0	ENSSSCG00000049539
Spermatogonia	1.92006	0.658	0.148	0	0	ENSSSCG00000051066
Spermatogonia	1.91928	0.796	0.168	0	0	KCNJ16
Spermatogonia	1.91589	0.514	0.034	0	0	ENSSSCG00000041051
Spermatogonia	1.89696	0.855	0.289	0	0	FAM155A
Spermatogonia	1.89564	0.466	0.067	0	0	RNF220
Spermatogonia	1.8855	0.568	0.099	0	0	FRMPD4
Spermatogonia	1.88297	0.313	0.042	0	0	UNC5D
Spermatogonia	1.87917	0.743	0.202	0	0	ITPRID1
Spermatogonia	1.86375	0.512	0.061	0	0	ENSSSCG00000031436
Spermatogonia	1.86365	0.905	0.362	0	0	DOCK3
Spermatogonia	1.85156	0.499	0.075	0	0	ERG
Spermatogonia	1.8259	0.822	0.31	0	0	PLEKHA5
Spermatogonia	1.80736	0.405	0.037	0	0	GABRG3
Spermatogonia	1.79659	0.712	0.159	0	0	ENSSSCG00000051420
Spermatogonia	1.79556	0.709	0.212	0	0	ELOVL6
Spermatogonia	1.79187	0.298	0.058	0	0	THSD7B
Spermatogonia	1.79094	0.603	0.1	0	0	ENSSSCG00000035981
Spermatogonia	1.77592	0.499	0.059	0	0	ENSSSCG00000050427
Spermatogonia	1.76626	0.633	0.134	0	0	TEX14
Spermatogonia	1.75435	0.602	0.107	0	0	ENSSSCG00000045408
Spermatogonia	1.75005	0.592	0.104	0	0	ENSSSCG00000046155
Spermatogonia	1.74261	0.529	0.074	0	0	DLGAP2
Spermatogonia	1.74206	0.479	0.051	0	0	OTUD7A
Spermatogonia	1.73903	0.952	0.598	0	0	SMYD3
Spermatogonia	1.72075	0.569	0.111	0	0	ENSSSCG00000032000
Spermatogonia	1.71481	0.751	0.209	0	0	HTR4
Spermatogonia	1.70599	0.543	0.08	0	0	ENSSSCG00000006726
Spermatogonia	1.69376	0.676	0.15	0	0	CDH4
Spermatogonia	1.69318	0.917	0.619	0	0	WWOX
Spermatogonia	1.69037	0.369	0.065	0	0	GRIK2
Spermatogonia	1.68578	0.492	0.089	0	0	CNTNAP5
Spermatogonia	1.68208	0.416	0.04	0	0	GSG1L
Spermatogonia	1.66979	0.585	0.09	0	0	ELAVL2
Spermatogonia	1.66567	0.485	0.066	0	0	ENSSSCG00000022331
Spermatogonia	1.65881	0.531	0.078	0	0	ENSSSCG00000049449
Spermatogonia	1.65701	0.836	0.255	0	0	ENSSSCG00000029709
Spermatogonia	1.65311	0.629	0.116	0	0	ADARB2
Spermatogonia	1.64067	0.658	0.136	0	0	ENSSSCG00000043665
Spermatogonia	1.63172	0.378	0.062	0	0	DPP6
Spermatogonia	1.62925	0.486	0.115	0	0	DPP10
Spermatogonia	1.62857	0.32	0.033	0	0	WDR49
Spermatogonia	1.62052	0.58	0.104	0	0	ADTRP
Spermatogonia	1.6202	0.579	0.151	0	0	CA10
Spermatogonia	1.59522	0.598	0.206	0	0	ENSSSCG00000048379
Spermatogonia	1.59493	0.65	0.233	0	0	ENSSSCG00000036379
Spermatogonia	1.59353	0.436	0.056	0	0	PAH
Spermatogonia	1.59076	0.59	0.118	0	0	ENSSSCG00000035711
Spermatogonia	1.57603	0.525	0.08	0	0	ENSSSCG00000047722
Spermatogonia	1.57114	0.535	0.075	0	0	ENSSSCG00000006958
Spermatogonia	1.55032	0.542	0.112	0	0	SCN8A
Spermatogonia	1.54276	0.689	0.197	0	0	ENSSSCG00000031738
Spermatogonia	1.54099	0.474	0.072	0	0	KCNQ5
Spermatogonia	1.53825	0.861	0.425	0	0	CAMTA1
Spermatogonia	1.53027	0.631	0.179	0	0	NCAM1
Spermatogonia	1.52461	0.763	0.255	0	0	FGF14
Spermatogonia	1.52413	0.535	0.12	0	0	KIAA1549L
Spermatogonia	1.51422	0.762	0.299	0	0	KLHL3
Spermatogonia	1.50566	0.691	0.192	0	0	NR3C2
Spermatogonia	1.50393	0.49	0.21	0	0	RBFOX1
Spermatogonia	1.4925	0.774	0.382	0	0	TRERF1
Spermatogonia	1.48446	0.597	0.139	0	0	CCDC60
Spermatogonia	1.4835	0.495	0.089	0	0	HCN1
Spermatogonia	1.47967	0.386	0.028	0	0	ENSSSCG00000047819
Spermatogonia	1.47279	0.38	0.047	0	0	HS3ST2
Spermatogonia	1.47277	0.705	0.229	0	0	ENSSSCG00000041432
Spermatogonia	1.46434	0.569	0.118	0	0	KYNU
Spermatogonia	1.46076	0.527	0.123	0	0	BICDL1
Spermatogonia	1.45157	0.732	0.266	0	0	TOPAZ1
Spermatogonia	1.44991	0.654	0.182	0	0	DMRT1
Spermatogonia	1.44465	0.763	0.326	0	0	ENSSSCG00000027557
Spermatogonia	1.44289	0.559	0.135	0	0	DIO2
Spermatogonia	1.43893	0.469	0.055	0	0	CPVL
Spermatogonia	1.43644	0.437	0.139	0	0	CTNND2
Spermatogonia	1.43584	0.459	0.079	0	0	ENSSSCG00000038421
Spermatogonia	1.41976	0.684	0.177	0	0	RNF17
Spermatogonia	1.41894	0.431	0.093	0	0	DCHS2
Spermatogonia	1.41713	0.411	0.035	0	0	ENSSSCG00000050780
Spermatogonia	1.41601	0.591	0.14	0	0	ENSSSCG00000050827
Spermatogonia	1.41222	0.604	0.161	0	0	ENSSSCG00000050950
Spermatogonia	1.4115	0.404	0.031	0	0	BAIAP2L1
Spermatogonia	1.408	0.293	0.04	0	0	LHFPL3
Spermatogonia	1.40722	0.452	0.074	0	0	ENSSSCG00000046902
Spermatogonia	1.40526	0.477	0.107	0	0	EPHA6
Spermatogonia	1.40227	0.509	0.135	0	0	ENSSSCG00000042331
Spermatogonia	1.40024	0.394	0.024	0	0	BEND4
Spermatogonia	1.39265	0.446	0.068	0	0	RLBP1
Spermatogonia	1.39025	0.393	0.041	0	0	ENSSSCG00000041210
Spermatogonia	1.38899	0.608	0.328	0	0	KCNIP4
Spermatogonia	1.38807	0.601	0.147	0	0	PTPRN2
Spermatogonia	1.38565	0.678	0.236	0	0	TENM3
Spermatogonia	1.3825	0.503	0.125	0	0	ENSSSCG00000009293
Spermatogonia	1.38175	0.512	0.136	0	0	ENSSSCG00000042603
Spermatogonia	1.37973	0.564	0.133	0	0	GPR158
Spermatogonia	1.3746	0.595	0.178	0	0	SCAI
Spermatogonia	1.37456	0.736	0.266	0	0	ENSSSCG00000045895
Spermatogonia	1.37169	0.464	0.084	0	0	CHRM2
Spermatogonia	1.36773	0.414	0.054	0	0	BMERB1
Spermatogonia	1.36767	0.428	0.056	0	0	ENSSSCG00000010884
Spermatogonia	1.35302	0.45	0.087	0	0	ENSSSCG00000041094
Spermatogonia	1.35174	0.353	0.027	0	0	CDH8
Spermatogonia	1.34503	0.574	0.132	0	0	ENSSSCG00000047762
Spermatogonia	1.34286	0.687	0.278	0	0	ENSSSCG00000037997
Spermatogonia	1.33798	0.428	0.061	0	0	ANKRD31
Spermatogonia	1.33028	0.369	0.031	0	0	ENSSSCG00000049959
Spermatogonia	1.32833	0.469	0.097	0	0	ENSSSCG00000041329
Spermatogonia	1.32684	0.265	0.027	0	0	SYNPR
Spermatogonia	1.32636	0.437	0.06	0	0	ENSSSCG00000041031
Spermatogonia	1.32274	0.452	0.057	0	0	WWC1
Spermatogonia	1.32144	0.49	0.105	0	0	FANCD2
Spermatogonia	1.3204	0.529	0.119	0	0	SPECC1
Spermatogonia	1.31934	0.427	0.056	0	0	ENSSSCG00000030671
Spermatogonia	1.31895	0.357	0.028	0	0	ENSSSCG00000042894
Spermatogonia	1.31592	0.679	0.195	0	0	ENSSSCG00000043083
Spermatogonia	1.31418	0.566	0.249	0	0	ENSSSCG00000011729
Spermatogonia	1.31273	0.413	0.111	0	0	IL1RAPL1
Spermatogonia	1.30613	0.391	0.029	0	0	TKTL1
Spermatogonia	1.30306	0.711	0.269	0	0	GLI3
Spermatogonia	1.30287	0.625	0.229	0	0	CLYBL
Spermatogonia	1.30164	0.848	0.372	0	0	ENOX1
Spermatogonia	1.29821	0.726	0.305	0	0	ARHGAP39
Spermatogonia	1.29611	0.415	0.072	0	0	ENSSSCG00000047891
Spermatogonia	1.29041	0.484	0.143	0	0	ENSSSCG00000042415
Spermatogonia	1.28909	0.566	0.162	0	0	ENSSSCG00000007940
Spermatogonia	1.28673	0.359	0.043	0	0	KCNQ3
Spermatogonia	1.28562	0.412	0.076	0	0	POU6F2
Spermatogonia	1.28356	0.437	0.06	0	0	ASTN1
Spermatogonia	1.28264	0.37	0.045	0	0	FAM3B
Spermatogonia	1.28173	0.401	0.06	0	0	HTR1E
Spermatogonia	1.28163	0.383	0.044	0	0	MEI4
Spermatogonia	1.28091	0.309	0.033	0	0	ENSSSCG00000048340
Spermatogonia	1.27967	0.463	0.112	0	0	ENSSSCG00000043271
Spermatogonia	1.27458	0.506	0.087	0	0	RFTN1
Spermatogonia	1.27344	0.397	0.045	0	0	BCL11A
Spermatogonia	1.27276	0.36	0.028	0	0	CNKSR2
Spermatogonia	1.26933	0.486	0.099	0	0	ENSSSCG00000050535
Spermatogonia	1.26823	0.446	0.093	0	0	ENSSSCG00000041528
Spermatogonia	1.26762	0.426	0.071	0	0	ENSSSCG00000043881
Spermatogonia	1.26716	0.554	0.219	0	0	DGKB
Spermatogonia	1.26654	0.725	0.262	0	0	SH3TC2
Spermatogonia	1.2665	0.545	0.153	0	0	ENSSSCG00000022345
Spermatogonia	1.26523	0.414	0.05	0	0	ENSSSCG00000045521
Spermatogonia	1.26439	0.386	0.074	0	0	ENSSSCG00000003846
Spermatogonia	1.26079	0.308	0.009	0	0	ENSSSCG00000045100
Spermatogonia	1.25762	0.511	0.153	0	0	ASIC2
Spermatogonia	1.25719	0.389	0.071	0	0	ENSSSCG00000049265
Spermatogonia	1.25641	0.293	0.027	0	0	ENSSSCG00000042172
Spermatogonia	1.25379	0.32	0.021	0	0	ENSSSCG00000050262
Spermatogonia	1.25203	0.321	0.012	0	0	GFRA2
Spermatogonia	1.24984	0.824	0.525	0	0	BBX
Spermatogonia	1.24865	0.872	0.538	0	0	NR6A1
Spermatogonia	1.24784	0.453	0.091	0	0	RNF157
Spermatogonia	1.24565	0.89	0.545	0	0	UBE2E2
Spermatogonia	1.24412	0.376	0.091	0	0	SLC35F3
Spermatogonia	1.24363	0.334	0.021	0	0	FAM135B
Spermatogonia	1.2397	0.467	0.099	0	0	FANCI
Spermatogonia	1.23775	0.519	0.146	0	0	C11orf80
Spermatogonia	1.23385	0.816	0.447	0	0	RNF216
Spermatogonia	1.23361	0.546	0.172	0	0	ENSSSCG00000049065
Spermatogonia	1.22961	0.541	0.137	0	0	TMEM131L
Spermatogonia	1.22303	0.345	0.035	0	0	ENSSSCG00000045779
Spermatogonia	1.22277	0.751	0.307	0	0	FAM189A1
Spermatogonia	1.2115	0.57	0.164	0	0	CAMK4
Spermatogonia	1.20578	0.634	0.192	0	0	ENSSSCG00000045751
Spermatogonia	1.20559	0.637	0.22	0	0	UGGT2
Spermatogonia	1.2035	0.543	0.146	0	0	ERC2
Spermatogonia	1.20257	0.592	0.148	0	0	PIWIL2
Spermatogonia	1.1986	0.56	0.17	0	0	ANKRD55
Spermatogonia	1.19448	0.726	0.358	0	0	CPQ
Spermatogonia	1.19348	0.364	0.037	0	0	JPH1
Spermatogonia	1.19191	0.94	0.42	0	0	HPSE2
Spermatogonia	1.18577	0.721	0.287	0	0	ALDH1A2
Spermatogonia	1.18519	0.386	0.061	0	0	CPEB1
Spermatogonia	1.18421	0.369	0.036	0	0	CCDC88C
Spermatogonia	1.18378	0.329	0.035	0	0	ENSSSCG00000044883
Spermatogonia	1.18276	0.401	0.144	0	0	PCDHAC2
Spermatogonia	1.17856	0.467	0.135	0	0	MYOT
Spermatogonia	1.17827	0.462	0.108	0	0	ATP8A2
Spermatogonia	1.1732	0.413	0.063	0	0	HERC5
Spermatogonia	1.17172	0.587	0.193	0	0	APBB2
Spermatogonia	1.17002	0.335	0.034	0	0	RADX
Spermatogonia	1.16899	0.6	0.22	0	0	CUX2
Spermatogonia	1.16718	0.438	0.094	0	0	CDH9
Spermatogonia	1.16679	0.427	0.084	0	0	STK31
Spermatogonia	1.16573	0.321	0.046	0	0	IQCJ
Spermatogonia	1.1651	0.358	0.039	0	0	MAP7D2
Spermatogonia	1.1642	0.405	0.079	0	0	ENSSSCG00000026996
Spermatogonia	1.16362	0.386	0.072	0	0	TRDN
Spermatogonia	1.16361	0.5	0.159	0	0	RAB3C
Spermatogonia	1.16126	0.492	0.128	0	0	RBM44
Spermatogonia	1.16032	0.282	0.017	0	0	GDA
Spermatogonia	1.15959	0.313	0.025	0	0	NFASC
Spermatogonia	1.15771	0.336	0.066	0	0	CHODL
Spermatogonia	1.15701	0.634	0.257	0	0	XYLT1
Spermatogonia	1.14917	0.637	0.279	0	0	ENSSSCG00000015645
Spermatogonia	1.14888	0.299	0.024	0	0	EYA4
Spermatogonia	1.14794	0.494	0.152	0	0	SNTG1
Spermatogonia	1.14623	0.4	0.067	0	0	ENSSSCG00000044808
Spermatogonia	1.14517	0.416	0.077	0	0	ENSSSCG00000051401
Spermatogonia	1.14208	0.581	0.237	0	0	ATP2B4
Spermatogonia	1.14055	0.409	0.089	0	0	CEP68
Spermatogonia	1.13908	0.711	0.345	0	0	CECR2
Spermatogonia	1.13836	0.347	0.048	0	0	ENSSSCG00000043797
Spermatogonia	1.13825	0.565	0.126	0	0	ARHGAP15
Spermatogonia	1.12876	0.398	0.141	0	0	CLSTN2
Spermatogonia	1.12839	0.508	0.152	0	0	ENSSSCG00000046603
Spermatogonia	1.12634	0.313	0.028	0	0	ENSSSCG00000034578
Spermatogonia	1.12477	0.401	0.075	0	0	PYGB
Spermatogonia	1.1195	0.306	0.025	0	0	ACOXL
Spermatogonia	1.11903	0.463	0.153	0	0	SGCZ
Spermatogonia	1.11899	0.305	0.018	0	0	ENSSSCG00000045713
Spermatogonia	1.11476	0.544	0.174	0	0	ENSSSCG00000007098
Spermatogonia	1.11182	0.603	0.263	0	0	CAMK1D
Spermatogonia	1.11155	0.841	0.475	0	0	AKT3
Spermatogonia	1.1101	0.781	0.542	0	0	RASAL2
Spermatogonia	1.10957	0.323	0.034	0	0	ENSSSCG00000041200
Spermatogonia	1.10893	0.416	0.085	0	0	PDE1C
Spermatogonia	1.10007	0.467	0.132	0	0	ENSSSCG00000043219
Spermatogonia	1.09591	0.724	0.35	0	0	FUT8
Spermatogonia	1.08911	0.392	0.079	0	0	ASZ1
Spermatogonia	1.08898	0.493	0.168	0	0	ENSSSCG00000007826
Spermatogonia	1.08863	0.517	0.189	0	0	ENSSSCG00000008533
Spermatogonia	1.08791	0.656	0.308	0	0	EPB41
Spermatogonia	1.0857	0.352	0.062	0	0	ENSSSCG00000048555
Spermatogonia	1.08552	0.531	0.152	0	0	C14orf39
Spermatogonia	1.0748	0.271	0.085	0	0	RGS6
Spermatogonia	1.07415	0.332	0.053	0	0	ENPEP
Spermatogonia	1.0733	0.255	0.01	0	0	NXPH2
Spermatogonia	1.07166	0.352	0.085	0	0	ZNF385B
Spermatogonia	1.07125	0.359	0.075	0	0	ESRRG
Spermatogonia	1.07072	0.351	0.067	0	0	AQP9
Spermatogonia	1.07052	0.413	0.096	0	0	ENSSSCG00000051283
Spermatogonia	1.06959	0.486	0.123	0	0	RBFOX3
Spermatogonia	1.06923	0.453	0.133	0	0	DNAH10
Spermatogonia	1.06907	0.726	0.366	0	0	SS18
Spermatogonia	1.0675	0.58	0.247	0	0	ZFYVE9
Spermatogonia	1.06468	0.506	0.175	0	0	ENSSSCG00000045286
Spermatogonia	1.06428	0.382	0.067	0	0	ENSSSCG00000047655
Spermatogonia	1.06426	0.392	0.081	0	0	BMPER
Spermatogonia	1.06222	0.34	0.048	0	0	REC114
Spermatogonia	1.05934	0.372	0.07	0	0	DDX31
Spermatogonia	1.05811	0.341	0.052	0	0	FAM124A
Spermatogonia	1.05493	0.354	0.062	0	0	RPS6KA2
Spermatogonia	1.05493	0.452	0.121	0	0	TEX11
Spermatogonia	1.05094	0.56	0.211	0	0	EZH2
Spermatogonia	1.04795	0.48	0.203	0	0	TGIF2
Spermatogonia	1.04481	0.425	0.111	0	0	WDHD1
Spermatogonia	1.04089	0.377	0.067	0	0	ENSSSCG00000042664
Spermatogonia	1.04082	0.385	0.146	0	0	ST6GALNAC3
Spermatogonia	1.04077	0.293	0.038	0	0	ENSSSCG00000051361
Spermatogonia	1.03869	0.661	0.324	0	0	IPO11
Spermatogonia	1.03838	0.376	0.075	0	0	IQCA1
Spermatogonia	1.03809	0.506	0.172	0	0	ENSSSCG00000042541
Spermatogonia	1.03586	0.282	0.02	0	0	ENSSSCG00000048753
Spermatogonia	1.03508	0.458	0.163	0	0	ART3
Spermatogonia	1.03393	0.849	0.419	0	0	PPM1E
Spermatogonia	1.03348	0.369	0.076	0	0	ENSSSCG00000037466
Spermatogonia	1.03244	0.454	0.113	0	0	CCDC178
Spermatogonia	1.0314	0.297	0.036	0	0	TRPC7
Spermatogonia	1.03106	0.459	0.136	0	0	PRTG
Spermatogonia	1.02773	0.525	0.177	0	0	NEDD4L
Spermatogonia	1.02759	0.418	0.128	0	0	CPNE4
Spermatogonia	1.02637	0.672	0.298	0	0	KLF7
Spermatogonia	1.02525	0.32	0.061	0	0	GRIA4
Spermatogonia	1.02448	0.391	0.126	0	0	SDK1
Spermatogonia	1.01865	0.834	0.578	0	0	CDKAL1
Spermatogonia	1.01816	0.437	0.108	0	0	ARMC3
Spermatogonia	1.01759	0.579	0.194	0	0	GALNT17
Spermatogonia	1.01506	0.274	0.026	0	0	ENSSSCG00000048987
Spermatogonia	1.01348	0.465	0.18	0	0	NRG1
Spermatogonia	1.01312	0.535	0.249	0	0	SLC25A21
Spermatogonia	1.01195	0.632	0.262	0	0	LMBR1
Spermatogonia	1.01115	0.413	0.107	0	0	ENSSSCG00000046672
Spermatogonia	1.00883	0.314	0.057	0	0	EFHC2
Spermatogonia	1.00691	0.427	0.134	0	0	CRACD
Spermatogonia	1.00574	0.367	0.087	0	0	ENSSSCG00000043369
Spermatogonia	1.0047	0.324	0.078	0	0	ENSSSCG00000042021
Spermatogonia	1.00357	0.675	0.327	0	0	XKR6
Spermatogonia	1.00268	0.308	0.05	0	0	ABCA4
Spermatogonia	1.0008	0.258	0.029	0	0	ENSSSCG00000047750
Spermatogonia	0.998928	0.425	0.111	0	0	ENSSSCG00000023771
Spermatogonia	0.997809	0.445	0.13	0	0	MIPEP
Spermatogonia	0.996692	0.67	0.341	0	0	USP40
Spermatogonia	0.996246	0.338	0.077	0	0	MEI1
Spermatogonia	0.995475	0.309	0.055	0	0	SCTR
Spermatogonia	0.995442	0.434	0.115	0	0	LIN7A
Spermatogonia	0.992345	0.288	0.04	0	0	ENSSSCG00000049499
Spermatogonia	0.9914	0.417	0.123	0	0	ENSSSCG00000033907
Spermatogonia	0.98811	0.452	0.141	0	0	PLXNA4
Spermatogonia	0.988012	0.308	0.047	0	0	PTPRZ1
Spermatogonia	0.987207	0.253	0.025	0	0	HTR1F
Spermatogonia	0.984376	0.514	0.187	0	0	NARS2
Spermatogonia	0.983547	0.274	0.019	0	0	NKAIN1
Spermatogonia	0.977703	0.742	0.419	0	0	SCAPER
Spermatogonia	0.972334	0.46	0.117	0	0	ENSSSCG00000023479
Spermatogonia	0.971853	0.765	0.408	0	0	DENND5B
Spermatogonia	0.967263	0.355	0.074	0	0	ENSSSCG00000041103
Spermatogonia	0.966331	0.449	0.171	0	0	HAO2
Spermatogonia	0.965779	0.392	0.102	0	0	PIK3C2G
Spermatogonia	0.964733	0.279	0.023	0	0	ENSSSCG00000043573
Spermatogonia	0.962535	0.788	0.492	0	0	SPPL3
Spermatogonia	0.962521	0.265	0.031	0	0	GNGT1
Spermatogonia	0.96041	0.316	0.073	0	0	ENSSSCG00000040674
Spermatogonia	0.960304	0.286	0.057	0	0	ENSSSCG00000049208
Spermatogonia	0.958927	0.343	0.087	0	0	TXLNB
Spermatogonia	0.957624	0.349	0.136	0	0	MTUS2
Spermatogonia	0.957482	0.296	0.064	0	0	M1AP
Spermatogonia	0.957165	0.611	0.302	0	0	ENSSSCG00000008183
Spermatogonia	0.956901	0.351	0.09	0	0	SLC2A10
Spermatogonia	0.956196	0.255	0.013	0	0	ENSSSCG00000044744
Spermatogonia	0.954204	0.293	0.057	0	0	OLFM3
Spermatogonia	0.953493	0.733	0.402	0	0	ACER3
Spermatogonia	0.946556	0.503	0.171	0	0	CFAP299
Spermatogonia	0.946281	0.625	0.252	0	0	ANGPT1
Spermatogonia	0.945564	0.538	0.237	0	0	ENSSSCG00000035751
Spermatogonia	0.944184	0.455	0.173	0	0	EML5
Spermatogonia	0.943091	0.253	0.051	0	0	VEPH1
Spermatogonia	0.940628	0.305	0.047	0	0	PLS1
Spermatogonia	0.938233	0.515	0.226	0	0	VARS1
Spermatogonia	0.937574	0.463	0.188	0	0	ANKS1B
Spermatogonia	0.936148	0.313	0.053	0	0	CEP72
Spermatogonia	0.935531	0.359	0.06	0	0	TNR
Spermatogonia	0.933456	0.383	0.118	0	0	ENSSSCG00000050944
Spermatogonia	0.931383	0.285	0.044	0	0	SHANK2
Spermatogonia	0.931277	0.255	0.044	0	0	TMPRSS12
Spermatogonia	0.928484	0.626	0.293	0	0	BBS9
Spermatogonia	0.928464	0.582	0.249	0	0	PAQR8
Spermatogonia	0.927802	0.41	0.112	0	0	ENSSSCG00000036690
Spermatogonia	0.924107	0.324	0.082	0	0	ENSSSCG00000003047
Spermatogonia	0.921676	0.802	0.387	0	0	ENSSSCG00000014600
Spermatogonia	0.921417	0.589	0.284	0	0	MIPOL1
Spermatogonia	0.920706	0.257	0.041	0	0	PAMR1
Spermatogonia	0.918905	0.761	0.451	0	0	SPATA5
Spermatogonia	0.918772	0.271	0.027	0	0	ENSSSCG00000049616
Spermatogonia	0.915947	0.473	0.14	0	0	ENSSSCG00000023041
Spermatogonia	0.91468	0.542	0.216	0	0	ANKRD6
Spermatogonia	0.914625	0.409	0.132	0	0	ENSSSCG00000039107
Spermatogonia	0.912392	0.436	0.157	0	0	CRYL1
Spermatogonia	0.910978	0.481	0.22	0	0	ARHGEF26
Spermatogonia	0.910489	0.388	0.108	0	0	SLC22A15
Spermatogonia	0.908359	0.345	0.102	0	0	ENSSSCG00000046928
Spermatogonia	0.908152	0.359	0.079	0	0	NTN1
Spermatogonia	0.907955	0.33	0.072	0	0	JPT2
Spermatogonia	0.907576	0.352	0.102	0	0	DTL
Spermatogonia	0.906958	0.35	0.072	0	0	COL22A1
Spermatogonia	0.906263	0.478	0.178	0	0	FZD3
Spermatogonia	0.905324	0.565	0.259	0	0	LCLAT1
Spermatogonia	0.904168	0.441	0.173	0	0	ZFAT
Spermatogonia	0.900962	0.476	0.194	0	0	ZNF383
Spermatogonia	0.900397	0.681	0.325	0	0	LMNTD1
Spermatogonia	0.898428	0.707	0.373	0	0	CEP126
Spermatogonia	0.898129	0.366	0.143	0	0	SLC24A4
Spermatogonia	0.888745	0.253	0.025	0	0	ENSSSCG00000044846
Spermatogonia	0.888052	0.597	0.286	0	0	PRDM5
Spermatogonia	0.88781	0.57	0.261	0	0	FNBP1L
Spermatogonia	0.884194	0.37	0.14	0	0	CYP2C42
Spermatogonia	0.881665	0.914	0.697	0	0	STAG1
Spermatogonia	0.881379	0.274	0.059	0	0	BSN
Spermatogonia	0.880314	0.573	0.265	0	0	B3GLCT
Spermatogonia	0.879932	0.724	0.349	0	0	GMDS
Spermatogonia	0.879762	0.45	0.166	0	0	PGAP1
Spermatogonia	0.878302	0.385	0.105	0	0	LHPP
Spermatogonia	0.877121	0.294	0.051	0	0	CACNA2D4
Spermatogonia	0.876309	0.418	0.13	0	0	DMXL2
Spermatogonia	0.875864	0.614	0.234	0	0	LEF1
Spermatogonia	0.874932	0.422	0.118	0	0	ASAP2
Spermatogonia	0.874454	0.376	0.11	0	0	KATNAL2
Spermatogonia	0.871371	0.293	0.074	0	0	ENSSSCG00000041167
Spermatogonia	0.871116	0.552	0.207	0	0	SORCS2
Spermatogonia	0.870856	0.289	0.069	0	0	GPC3
Spermatogonia	0.870525	0.305	0.078	0	0	ELAVL4
Spermatogonia	0.870043	0.325	0.078	0	0	BRIP1
Spermatogonia	0.869706	0.98	0.799	0	0	AUTS2
Spermatogonia	0.869529	0.414	0.185	0	0	GPC5
Spermatogonia	0.868089	0.594	0.244	0	0	DNAH9
Spermatogonia	0.867206	0.479	0.138	0	0	ENSSSCG00000036217
Spermatogonia	0.866824	0.395	0.136	0	0	PLEKHA7
Spermatogonia	0.866304	0.361	0.134	0	0	NRG3
Spermatogonia	0.865776	0.613	0.351	0	0	MACROD2
Spermatogonia	0.863075	0.394	0.124	0	0	KDM2B
Spermatogonia	0.862612	0.306	0.084	0	0	SPOCK1
Spermatogonia	0.861853	0.389	0.129	0	0	ENSSSCG00000038903
Spermatogonia	0.860997	0.356	0.104	0	0	DNA2
Spermatogonia	0.860103	0.355	0.097	0	0	ENSSSCG00000013100
Spermatogonia	0.859544	0.637	0.296	0	0	OSR1
Spermatogonia	0.854498	0.425	0.188	0	0	ENSSSCG00000010878
Spermatogonia	0.853238	0.297	0.056	0	0	ENSSSCG00000009347
Spermatogonia	0.850819	0.356	0.116	0	0	ENSSSCG00000048397
Spermatogonia	0.850093	0.373	0.098	0	0	RAI1
Spermatogonia	0.84904	0.514	0.27	0	0	CACNB2
Spermatogonia	0.847533	0.469	0.207	0	0	ENSSSCG00000014884
Spermatogonia	0.847042	0.501	0.223	0	0	TRIM37
Spermatogonia	0.844356	0.546	0.258	0	0	SRBD1
Spermatogonia	0.842692	0.723	0.337	0	0	SEMA6A
Spermatogonia	0.842234	0.545	0.251	0	0	SPATS2
Spermatogonia	0.836239	0.406	0.152	0	0	PPARA
Spermatogonia	0.835886	0.533	0.231	0	0	SLC9B1
Spermatogonia	0.83509	0.707	0.35	0	0	SIPA1L1
Spermatogonia	0.832923	0.78	0.457	0	0	RANBP17
Spermatogonia	0.832609	0.309	0.082	0	0	ENSSSCG00000050371
Spermatogonia	0.832456	0.387	0.14	0	0	FHL2
Spermatogonia	0.831181	0.547	0.203	0	0	SYN2
Spermatogonia	0.829957	0.272	0.045	0	0	PLAG1
Spermatogonia	0.829422	0.407	0.135	0	0	ENSSSCG00000031683
Spermatogonia	0.829151	0.298	0.067	0	0	OTOGL
Spermatogonia	0.825587	0.432	0.161	0	0	ENSSSCG00000015011
Spermatogonia	0.824784	0.529	0.225	0	0	EPB41L5
Spermatogonia	0.823967	0.702	0.388	0	0	CENPP
Spermatogonia	0.823897	0.74	0.387	0	0	SLC39A11
Spermatogonia	0.823538	0.713	0.362	0	0	FRMD4A
Spermatogonia	0.823246	0.617	0.315	0	0	ATM
Spermatogonia	0.823005	0.39	0.142	0	0	ENSSSCG00000023850
Spermatogonia	0.821962	0.404	0.14	0	0	MBOAT2
Spermatogonia	0.821155	0.459	0.172	0	0	REPS2
Spermatogonia	0.820333	0.503	0.219	0	0	PRMT7
Spermatogonia	0.818606	0.566	0.291	0	0	CTCF
Spermatogonia	0.817942	0.386	0.127	0	0	CSMD1
Spermatogonia	0.816122	0.454	0.151	0	0	ATP11A
Spermatogonia	0.816063	0.395	0.145	0	0	IGSF3
Spermatogonia	0.813508	0.282	0.061	0	0	SERPINA3-2
Spermatogonia	0.813467	0.411	0.155	0	0	VRK1
Spermatogonia	0.812982	0.31	0.082	0	0	DOK6
Spermatogonia	0.811028	0.347	0.094	0	0	CAP2
Spermatogonia	0.810086	0.263	0.056	0	0	ENSSSCG00000042592
Spermatogonia	0.80997	0.382	0.116	0	0	KLHL8
Spermatogonia	0.809482	0.716	0.36	0	0	TRMT6
Spermatogonia	0.806576	0.398	0.156	0	0	OSBPL3
Spermatogonia	0.804369	0.251	0.038	0	0	AFMID
Spermatogonia	0.802188	0.473	0.189	0	0	ATAD2
Spermatogonia	0.801128	0.459	0.184	0	0	RBL1
Spermatogonia	0.799816	0.412	0.129	0	0	STXBP6
Spermatogonia	0.798873	0.271	0.055	0	0	KHDRBS2
Spermatogonia	0.79887	0.451	0.176	0	0	HFM1
Spermatogonia	0.797161	0.321	0.09	0	0	TK1
Spermatogonia	0.796641	0.479	0.182	0	0	EDA
Spermatogonia	0.794704	0.546	0.287	0	0	TRIM44
Spermatogonia	0.794022	0.915	0.5	0	0	ENSSSCG00000031300
Spermatogonia	0.793477	0.653	0.349	0	0	ATXN10
Spermatogonia	0.791967	0.574	0.252	0	0	SFMBT2
Spermatogonia	0.789911	0.315	0.083	0	0	C1orf146
Spermatogonia	0.78895	0.555	0.27	0	0	MAP3K20
Spermatogonia	0.787628	0.604	0.305	0	0	ZNRF3
Spermatogonia	0.78757	0.526	0.206	0	0	NT5DC1
Spermatogonia	0.787498	0.41	0.138	0	0	MORC4
Spermatogonia	0.786127	0.37	0.141	0	0	ENSSSCG00000012627
Spermatogonia	0.784573	0.558	0.267	0	0	ENSSSCG00000003909
Spermatogonia	0.783856	0.528	0.229	0	0	DGKH
Spermatogonia	0.782221	0.351	0.098	0	0	METTL8
Spermatogonia	0.78178	0.652	0.329	0	0	NEO1
Spermatogonia	0.78047	0.3	0.088	0	0	TRPA1
Spermatogonia	0.777895	0.628	0.314	0	0	CDK6
Spermatogonia	0.777732	0.35	0.119	0	0	FBXL2
Spermatogonia	0.777356	0.296	0.078	0	0	GADL1
Spermatogonia	0.777266	0.409	0.147	0	0	FAN1
Spermatogonia	0.777125	0.547	0.186	0	0	RUNX2
Spermatogonia	0.776644	0.549	0.227	0	0	SPATA17
Spermatogonia	0.775707	0.591	0.305	0	0	SCLT1
Spermatogonia	0.775655	0.256	0.079	0	0	ENSSSCG00000049613
Spermatogonia	0.775504	0.49	0.189	0	0	CSMD3
Spermatogonia	0.775501	0.53	0.255	0	0	USP33
Spermatogonia	0.774674	0.498	0.176	0	0	ENSSSCG00000043337
Spermatogonia	0.774046	0.417	0.154	0	0	AFDN
Spermatogonia	0.773521	0.419	0.18	0	0	ZNF532
Spermatogonia	0.773145	0.517	0.246	0	0	DCLK1
Spermatogonia	0.772934	0.26	0.054	0	0	ENSSSCG00000049693
Spermatogonia	0.772932	0.367	0.109	0	0	GTF2IRD1
Spermatogonia	0.772256	0.487	0.227	0	0	SPIRE1
Spermatogonia	0.769981	0.321	0.106	0	0	CCDC172
Spermatogonia	0.76898	0.28	0.07	0	0	ENSSSCG00000049968
Spermatogonia	0.767246	0.307	0.084	0	0	KIF26B
Spermatogonia	0.766937	0.548	0.199	0	0	SYCP2
Spermatogonia	0.766101	0.568	0.297	0	0	IFT88
Spermatogonia	0.765266	0.323	0.093	0	0	ZWILCH
Spermatogonia	0.764193	0.262	0.05	0	0	ENSSSCG00000045101
Spermatogonia	0.76334	0.416	0.147	0	0	ENSSSCG00000022044
Spermatogonia	0.762595	0.253	0.07	0	0	ZNF804A
Spermatogonia	0.76228	0.266	0.073	0	0	PCLO
Spermatogonia	0.759064	0.416	0.164	0	0	DGKD
Spermatogonia	0.758267	0.458	0.193	0	0	BEND7
Spermatogonia	0.757811	0.267	0.061	0	0	NDNF
Spermatogonia	0.757575	0.341	0.098	0	0	NMNAT3
Spermatogonia	0.757366	0.319	0.085	0	0	ALDH18A1
Spermatogonia	0.756811	0.258	0.065	0	0	ENSSSCG00000041259
Spermatogonia	0.7559	0.357	0.108	0	0	ITGBL1
Spermatogonia	0.755754	0.357	0.117	0	0	USP31
Spermatogonia	0.754541	0.264	0.067	0	0	BTBD8
Spermatogonia	0.753476	0.53	0.259	0	0	PPP1R12B
Spermatogonia	0.753	0.656	0.334	0	0	ASAP1
Spermatogonia	0.75248	0.399	0.158	0	0	PRKDC
Spermatogonia	0.751851	0.281	0.087	0	0	ENSSSCG00000024860
Spermatogonia	0.751614	0.277	0.064	0	0	ENSSSCG00000043971
Spermatogonia	0.750721	0.415	0.168	0	0	ENSSSCG00000031269
Spermatogonia	0.750558	0.578	0.261	0	0	NOVA1
Spermatogonia	0.750474	0.32	0.101	0	0	KIF23
Spermatogonia	0.750208	0.319	0.089	0	0	SLC25A1
Spermatogonia	0.749995	0.356	0.131	0	0	AATF
Spermatogonia	0.748536	0.367	0.093	0	0	GSE1
Spermatogonia	0.748093	0.41	0.159	0	0	ENSSSCG00000033949
Spermatogonia	0.747948	0.678	0.41	0	0	ELF2
Spermatogonia	0.746252	0.307	0.095	0	0	NPHP4
Spermatogonia	0.745837	0.437	0.193	0	0	ENSSSCG00000000402
Spermatogonia	0.744546	0.447	0.144	0	0	SUSD4
Spermatogonia	0.744024	0.336	0.091	0	0	NFIX
Spermatogonia	0.742359	0.374	0.083	0	0	MAP2
Spermatogonia	0.74184	0.375	0.154	0	0	ALG14
Spermatogonia	0.740656	0.525	0.249	0	0	MIGA1
Spermatogonia	0.739165	0.271	0.071	0	0	ENSSSCG00000041810
Spermatogonia	0.737824	0.527	0.254	0	0	OLA1
Spermatogonia	0.735571	0.291	0.098	0	0	RMDN3
Spermatogonia	0.735339	0.775	0.519	0	0	CMSS1
Spermatogonia	0.734874	0.59	0.234	0	0	CNTN5
Spermatogonia	0.732687	0.315	0.088	0	0	RBM46
Spermatogonia	0.732085	0.298	0.087	0	0	TDRD12
Spermatogonia	0.730476	0.35	0.131	0	0	ZNF81
Spermatogonia	0.727543	0.381	0.153	0	0	ENSSSCG00000038829
Spermatogonia	0.727182	0.826	0.619	0	0	RAD51B
Spermatogonia	0.72629	0.28	0.071	0	0	NCAPG2
Spermatogonia	0.725507	0.532	0.209	0	0	CDYL
Spermatogonia	0.724052	0.404	0.179	0	0	RNF144B
Spermatogonia	0.722295	0.413	0.155	0	0	NALCN
Spermatogonia	0.721266	0.508	0.244	0	0	TASOR2
Spermatogonia	0.716207	0.602	0.334	0	0	SUPT3H
Spermatogonia	0.715592	0.343	0.123	0	0	ABCA5
Spermatogonia	0.715148	0.351	0.099	0	0	PTPRF
Spermatogonia	0.714584	0.322	0.1	0	0	ANKS3
Spermatogonia	0.713956	0.408	0.158	0	0	SCML2
Spermatogonia	0.713407	0.642	0.331	0	0	CEP112
Spermatogonia	0.712399	0.542	0.282	0	0	ESF1
Spermatogonia	0.712284	0.753	0.486	0	0	ENSSSCG00000014267
Spermatogonia	0.71129	0.275	0.067	0	0	ENSSSCG00000027725
Spermatogonia	0.71101	0.316	0.102	0	0	ENSSSCG00000029257
Spermatogonia	0.710872	0.279	0.087	0	0	PLCXD3
Spermatogonia	0.70906	0.625	0.351	0	0	FAM168A
Spermatogonia	0.706644	0.25	0.073	0	0	ENSSSCG00000043963
Spermatogonia	0.705969	0.495	0.167	0	0	MTSS1
Spermatogonia	0.700034	0.661	0.368	0	0	SPIDR
Spermatogonia	0.695553	0.446	0.188	0	0	DCDC1
Spermatogonia	0.695173	0.522	0.199	0	0	GLRA3
Spermatogonia	0.694638	0.282	0.099	0	0	ENSSSCG00000036962
Spermatogonia	0.693011	0.362	0.141	0	0	PDGFC
Spermatogonia	0.69221	0.262	0.073	0	0	ENSSSCG00000051154
Spermatogonia	0.692039	0.584	0.277	0	0	YES1
Spermatogonia	0.690846	0.495	0.249	0	0	HLCS
Spermatogonia	0.690404	0.35	0.137	0	0	ENSSSCG00000009523
Spermatogonia	0.690384	0.266	0.06	0	0	SKP2
Spermatogonia	0.689542	0.729	0.454	0	0	BMPR1A
Spermatogonia	0.688562	0.698	0.451	0	0	CBFA2T2
Spermatogonia	0.687602	0.348	0.124	0	0	KIF20B
Spermatogonia	0.68725	0.63	0.324	0	0	ZNF618
Spermatogonia	0.684668	0.801	0.5	0	0	LRBA
Spermatogonia	0.68406	0.455	0.198	0	0	BRD9
Spermatogonia	0.683704	0.274	0.092	0	0	ENSSSCG00000045287
Spermatogonia	0.683484	0.42	0.155	0	0	GPC4
Spermatogonia	0.683413	0.288	0.096	0	0	SYTL5
Spermatogonia	0.682706	0.458	0.205	0	0	GRK4
Spermatogonia	0.682179	0.295	0.091	0	0	SYT14
Spermatogonia	0.681578	0.272	0.082	0	0	ENSSSCG00000039142
Spermatogonia	0.681322	0.253	0.062	0	0	PSMA8
Spermatogonia	0.681023	0.518	0.255	0	0	HDGFL3
Spermatogonia	0.680853	0.698	0.411	0	0	MYO9A
Spermatogonia	0.679947	0.623	0.343	0	0	XPO4
Spermatogonia	0.679772	0.374	0.138	0	0	ENSSSCG00000040956
Spermatogonia	0.678972	0.449	0.152	0	0	LRRIQ1
Spermatogonia	0.678037	0.334	0.113	0	0	MCUB
Spermatogonia	0.676872	0.253	0.063	0	0	CDC42EP3
Spermatogonia	0.676709	0.911	0.668	0	0	HTT
Spermatogonia	0.671081	0.297	0.093	0	0	ENSSSCG00000005971
Spermatogonia	0.670615	0.455	0.171	0	0	PDE3A
Spermatogonia	0.669732	0.635	0.348	0	0	TBC1D9B
Spermatogonia	0.669494	0.699	0.416	0	0	VPS13A
Spermatogonia	0.669278	0.785	0.575	0	0	NCOA2
Spermatogonia	0.669101	0.333	0.127	0	0	KIF24
Spermatogonia	0.667945	0.251	0.066	0	0	DDX11
Spermatogonia	0.667936	0.31	0.102	0	0	UBE2O
Spermatogonia	0.667745	0.583	0.314	0	0	IFT80
Spermatogonia	0.665372	0.69	0.423	0	0	KIF1B
Spermatogonia	0.665262	0.284	0.08	0	0	PRKAR1B
Spermatogonia	0.663631	0.256	0.078	0	0	RAD51
Spermatogonia	0.663413	0.611	0.269	0	0	LUZP2
Spermatogonia	0.662998	0.37	0.118	0	0	ENSSSCG00000044350
Spermatogonia	0.662725	0.425	0.167	0	0	DDX4
Spermatogonia	0.662194	0.512	0.213	0	0	STXBP5L
Spermatogonia	0.662024	0.398	0.171	0	0	CAGE1
Spermatogonia	0.661654	0.367	0.144	0	0	FAM117B
Spermatogonia	0.658749	0.305	0.096	0	0	FSIP1
Spermatogonia	0.658093	0.261	0.082	0	0	POLQ
Spermatogonia	0.657577	0.298	0.106	0	0	ARHGAP42
Spermatogonia	0.655807	0.279	0.071	0	0	CDCA7L
Spermatogonia	0.655446	0.511	0.262	0	0	SRPK1
Spermatogonia	0.654162	0.401	0.149	0	0	BICD1
Spermatogonia	0.653239	0.54	0.282	0	0	LARS1
Spermatogonia	0.651677	0.557	0.3	0	0	CDK8
Spermatogonia	0.649671	0.555	0.272	0	0	ATP11C
Spermatogonia	0.649312	0.838	0.575	0	0	ENSSSCG00000009327
Spermatogonia	0.649147	0.295	0.093	0	0	ENSSSCG00000035785
Spermatogonia	0.648762	0.408	0.164	0	0	CCDC137
Spermatogonia	0.648044	0.292	0.086	0	0	MMS22L
Spermatogonia	0.647878	0.353	0.142	0	0	NSD2
Spermatogonia	0.647715	0.295	0.107	0	0	ZNF75A
Spermatogonia	0.644618	0.392	0.156	0	0	DNAH6
Spermatogonia	0.643789	0.27	0.095	0	0	TRAIP
Spermatogonia	0.643263	0.356	0.135	0	0	DHX34
Spermatogonia	0.642919	0.322	0.094	0	0	ENSSSCG00000014877
Spermatogonia	0.642432	0.744	0.473	0	0	ENSSSCG00000051070
Spermatogonia	0.639798	0.382	0.153	0	0	KLHL32
Spermatogonia	0.638874	0.486	0.228	0	0	RAB32
Spermatogonia	0.635178	0.302	0.102	0	0	ENSSSCG00000033422
Spermatogonia	0.634687	0.6	0.333	0	0	USP24
Spermatogonia	0.634094	0.288	0.099	0	0	NSUN7
Spermatogonia	0.630438	0.296	0.103	0	0	CEP85
Spermatogonia	0.627366	0.427	0.128	0	0	IQCM
Spermatogonia	0.626922	0.605	0.33	0	0	PPP1R9A
Spermatogonia	0.625966	0.404	0.142	0	0	ENSSSCG00000017577
Spermatogonia	0.625556	0.303	0.101	0	0	MSH2
Spermatogonia	0.625481	0.363	0.131	0	0	KIF15
Spermatogonia	0.619668	0.413	0.161	0	0	TPD52
Spermatogonia	0.619116	0.35	0.137	0	0	DNAAF4
Spermatogonia	0.618597	0.583	0.3	0	0	GAP43
Spermatogonia	0.617159	0.889	0.73	0	0	JMJD1C
Spermatogonia	0.616232	0.271	0.082	0	0	GNAO1
Spermatogonia	0.614445	0.355	0.146	0	0	MMS19
Spermatogonia	0.613943	0.34	0.126	0	0	CADPS2
Spermatogonia	0.613531	0.312	0.105	0	0	CRTC1
Spermatogonia	0.612524	0.393	0.167	0	0	PDE5A
Spermatogonia	0.611381	0.478	0.224	0	0	ILKAP
Spermatogonia	0.60372	0.422	0.194	0	0	ENSSSCG00000022164
Spermatogonia	0.596601	0.432	0.202	0	0	NAP1L4
Spermatogonia	0.596473	0.317	0.123	0	0	MGME1
Spermatogonia	0.596471	0.518	0.256	0	0	ENSSSCG00000007733
Spermatogonia	0.588838	0.782	0.529	0	0	AKAP9
Spermatogonia	0.587536	0.258	0.083	0	0	ENSSSCG00000043700
Spermatogonia	0.586887	0.285	0.104	0	0	CLUAP1
Spermatogonia	0.582723	0.325	0.117	0	0	LMNB1
Spermatogonia	0.581921	0.25	0.083	0	0	ZNF862
Spermatogonia	0.576282	0.323	0.124	0	0	HELLS
Spermatogonia	0.571403	0.279	0.093	0	0	ACSF3
Spermatogonia	0.570894	0.295	0.1	0	0	SNX10
Spermatogonia	0.57004	0.64	0.285	0	0	GRIN2A
Spermatogonia	0.566376	0.272	0.095	0	0	ENSSSCG00000042625
Spermatogonia	0.566374	0.42	0.184	0	0	SLC16A1
Spermatogonia	0.559745	0.287	0.103	0	0	ENSSSCG00000012125
Spermatogonia	0.559613	0.447	0.199	0	0	MDN1
Spermatogonia	0.558971	0.468	0.214	0	0	LDLRAD3
Spermatogonia	0.554612	0.544	0.263	0	0	CDH13
Spermatogonia	0.54828	0.534	0.236	0	0	ADAD1
Spermatogonia	0.54779	0.264	0.088	0	0	CIITA
Spermatogonia	0.547439	0.283	0.088	0	0	ENTPD6
Spermatogonia	0.547328	0.256	0.078	0	0	IRAK3
Spermatogonia	0.532091	0.318	0.108	0	0	ENSSSCG00000028340
Spermatogonia	0.530279	0.267	0.087	0	0	KNTC1
Spermatogonia	0.52685	0.306	0.115	0	0	GARS1
Spermatogonia	0.505612	0.253	0.081	0	0	GTPBP4
Spermatogonia	0.494962	0.444	0.186	0	0	SNX8
Spermatogonia	0.494329	0.694	0.258	0	0	ENSSSCG00000048305
Spermatogonia	0.484587	0.525	0.244	0	0	LRCH1
Spermatogonia	0.482663	0.393	0.158	0	0	NTRK2
Spermatogonia	0.478387	0.293	0.104	0	0	ENSSSCG00000034610
Spermatogonia	0.473025	0.654	0.296	0	0	GLB1L2
Spermatogonia	0.468803	0.487	0.216	0	0	WASF3
Spermatogonia	0.370424	0.655	0.275	0	0	NLGN1
Spermatogonia	0.567172	0.266	0.094	1.44849e-306	4.00958e-302	CCDC138
Spermatogonia	0.640932	0.734	0.48	5.90295e-304	1.63399e-299	NCOA1
Spermatogonia	0.555049	0.324	0.128	6.49137e-304	1.79687e-299	PRKCI
Spermatogonia	0.508422	0.313	0.12	5.49089e-303	1.51993e-298	PHF21B
Spermatogonia	0.63561	0.632	0.377	2.13545e-302	5.91114e-298	SMG6
Spermatogonia	0.641772	0.728	0.473	8.39278e-302	2.32321e-297	ZCCHC7
Spermatogonia	0.575197	0.402	0.177	1.54223e-301	4.26904e-297	BOLL
Spermatogonia	0.667579	0.579	0.331	5.00922e-301	1.3866e-296	ADK
Spermatogonia	0.644783	0.474	0.24	8.86962e-301	2.4552e-296	SRFBP1
Spermatogonia	0.457508	0.298	0.111	3.85733e-300	1.06775e-295	CLGN
Spermatogonia	0.60545	0.838	0.627	6.37861e-300	1.76566e-295	TBC1D5
Spermatogonia	0.625836	0.813	0.608	2.57012e-298	7.11435e-294	TMCC1
Spermatogonia	0.506805	0.26	0.09	4.4507e-297	1.232e-292	SGF29
Spermatogonia	0.624461	0.344	0.144	1.63898e-296	4.53687e-292	TOPBP1
Spermatogonia	0.572104	0.288	0.108	1.86224e-296	5.15487e-292	POLD3
Spermatogonia	0.431143	0.354	0.148	7.0256e-295	1.94476e-290	NEGR1
Spermatogonia	0.397803	0.452	0.214	7.93981e-294	2.19782e-289	PMFBP1
Spermatogonia	0.626801	0.463	0.229	1.69537e-293	4.69294e-289	SFMBT1
Spermatogonia	0.363723	0.563	0.284	2.38422e-293	6.59976e-289	DOCK9
Spermatogonia	0.587018	0.603	0.335	3.70397e-292	1.0253e-287	JARID2
Spermatogonia	0.425629	0.421	0.192	4.5587e-292	1.26189e-287	CCT6B
Spermatogonia	0.660944	0.47	0.242	1.14347e-290	3.16525e-286	TANGO6
Spermatogonia	0.624174	0.531	0.287	3.36142e-290	9.30474e-286	SLC12A6
Spermatogonia	0.566022	0.259	0.091	1.30706e-289	3.61806e-285	LCP2
Spermatogonia	0.500903	0.275	0.101	4.47756e-289	1.23943e-284	RRP1B
Spermatogonia	0.576455	0.373	0.165	1.31139e-288	3.63006e-284	TADA2A
Spermatogonia	0.636432	0.41	0.192	7.65465e-288	2.11888e-283	KCTD20
Spermatogonia	0.651406	0.679	0.439	7.87967e-288	2.18117e-283	RSRC1
Spermatogonia	0.559835	0.581	0.319	1.2731e-287	3.52406e-283	FGGY
Spermatogonia	0.605247	0.327	0.135	1.93623e-287	5.35969e-283	MCM6
Spermatogonia	0.559302	0.259	0.094	2.3018e-287	6.37161e-283	TDRP
Spermatogonia	0.555594	0.707	0.445	3.0924e-287	8.56008e-283	SUGCT
Spermatogonia	0.513802	0.303	0.118	4.40967e-287	1.22064e-282	DNMT1
Spermatogonia	0.545207	0.267	0.097	1.97024e-286	5.45382e-282	BUB1B
Spermatogonia	0.506792	0.256	0.091	2.52251e-284	6.98257e-280	CENPE
Spermatogonia	0.584662	0.426	0.204	5.27348e-284	1.45975e-279	CEP192
Spermatogonia	0.560273	0.294	0.112	2.63925e-283	7.30572e-279	CHST9
Spermatogonia	0.543967	0.328	0.134	4.96949e-283	1.37561e-278	NETO2
Spermatogonia	0.573276	0.339	0.144	2.18853e-282	6.05808e-278	SLC39A6
Spermatogonia	0.630006	0.441	0.22	5.02513e-282	1.39101e-277	TEX9
Spermatogonia	0.593388	0.459	0.23	6.07175e-282	1.68072e-277	PIK3AP1
Spermatogonia	0.603724	0.348	0.151	9.48239e-282	2.62482e-277	GLMN
Spermatogonia	0.547236	0.454	0.223	8.0168e-281	2.21913e-276	G3BP2
Spermatogonia	0.521938	0.361	0.156	8.6898e-280	2.40542e-275	TTC29
Spermatogonia	0.61724	0.48	0.252	1.59007e-279	4.40147e-275	PI4KA
Spermatogonia	0.547094	0.318	0.13	7.8935e-279	2.185e-274	NUP205
Spermatogonia	0.494813	0.257	0.092	1.12169e-278	3.10496e-274	NUP160
Spermatogonia	0.576871	0.708	0.448	1.33086e-278	3.68395e-274	CAMKMT
Spermatogonia	0.526147	0.264	0.097	3.14623e-278	8.70907e-274	RPF2
Spermatogonia	0.586394	0.663	0.417	4.67365e-278	1.29371e-273	PTBP2
Spermatogonia	0.574873	0.339	0.144	4.82151e-278	1.33464e-273	ENSSSCG00000051325
Spermatogonia	0.572367	0.255	0.092	1.22793e-277	3.39903e-273	BLM
Spermatogonia	0.516077	0.324	0.133	4.68412e-276	1.29661e-271	BTG1
Spermatogonia	0.627437	0.438	0.218	2.72135e-275	7.53296e-271	CNOT6
Spermatogonia	0.595502	0.678	0.44	4.42837e-273	1.22582e-268	RALY
Spermatogonia	0.592204	0.618	0.373	2.80375e-272	7.76106e-268	IARS1
Spermatogonia	0.396877	0.56	0.305	3.90932e-271	1.08214e-266	PDE7B
Spermatogonia	0.473803	0.373	0.164	5.49328e-271	1.5206e-266	CCDC171
Spermatogonia	0.54465	0.707	0.453	7.74342e-271	2.14346e-266	SMARCC1
Spermatogonia	0.582501	0.364	0.165	3.12795e-268	8.65849e-264	MORC2
Spermatogonia	0.536614	0.461	0.235	4.90739e-268	1.35841e-263	PREPL
Spermatogonia	0.541975	0.361	0.159	3.48826e-267	9.65586e-263	ANO3
Spermatogonia	0.542166	0.833	0.661	5.56167e-267	1.53953e-262	SRPK2
Spermatogonia	0.607361	0.455	0.231	7.10667e-267	1.9672e-262	N4BP2
Spermatogonia	0.592842	0.372	0.171	1.17696e-266	3.25794e-262	DTWD2
Spermatogonia	0.579334	0.508	0.267	5.16707e-266	1.4303e-261	ABCG2
Spermatogonia	0.599131	0.48	0.255	2.8257e-265	7.82183e-261	ENSSSCG00000013391
Spermatogonia	0.553112	0.405	0.194	1.41391e-264	3.91385e-260	PIGK
Spermatogonia	0.481295	0.279	0.107	1.57762e-263	4.367e-259	ITGA6
Spermatogonia	0.597047	0.628	0.386	1.62318e-263	4.49312e-259	INO80
Spermatogonia	0.554009	0.354	0.155	6.83978e-263	1.89332e-258	SPRED2
Spermatogonia	0.577415	0.257	0.096	9.04852e-263	2.50472e-258	ENSSSCG00000044587
Spermatogonia	0.427723	0.254	0.091	6.45816e-262	1.78768e-257	SLC36A2
Spermatogonia	0.558235	0.387	0.181	2.94452e-261	8.15073e-257	WDR59
Spermatogonia	0.44855	0.848	0.636	7.38379e-261	2.04391e-256	NUDT3
Spermatogonia	0.447057	0.434	0.209	2.18094e-260	6.03706e-256	CSRNP3
Spermatogonia	0.479111	0.251	0.093	6.01548e-260	1.66515e-255	EARS2
Spermatogonia	0.574957	0.344	0.153	7.78912e-260	2.15611e-255	FANCM
Spermatogonia	0.661072	0.485	0.264	1.67051e-259	4.62414e-255	TFDP2
Spermatogonia	0.53148	0.42	0.205	5.97615e-259	1.65426e-254	CSE1L
Spermatogonia	0.557423	0.509	0.278	3.10913e-258	8.60638e-254	KIF2A
Spermatogonia	0.524474	0.323	0.138	6.06093e-258	1.67773e-253	METAP1D
Spermatogonia	0.52884	0.255	0.095	4.5995e-257	1.27319e-252	ENSSSCG00000050878
Spermatogonia	0.576805	0.467	0.242	7.65752e-257	2.11968e-252	ABI2
Spermatogonia	0.45354	0.357	0.157	1.23577e-256	3.42074e-252	TMEM123
Spermatogonia	0.546031	0.563	0.321	1.55385e-256	4.30123e-252	ASCC3
Spermatogonia	0.48228	0.253	0.095	3.18939e-255	8.82855e-251	WDR75
Spermatogonia	0.595915	0.655	0.42	8.04606e-255	2.22723e-250	CLOCK
Spermatogonia	0.468238	0.278	0.109	3.02135e-254	8.3634e-250	RADIL
Spermatogonia	0.487269	0.276	0.109	6.31969e-254	1.74935e-249	TNFRSF9
Spermatogonia	0.427517	0.265	0.101	1.79955e-253	4.98135e-249	RCC2
Spermatogonia	0.268449	0.31	0.125	5.41037e-253	1.49764e-248	MPP7
Spermatogonia	0.518333	0.431	0.217	2.76764e-252	7.66112e-248	NASP
Spermatogonia	0.583227	0.378	0.182	2.82428e-252	7.81788e-248	MAD1L1
Spermatogonia	0.548693	0.458	0.239	3.09685e-252	8.57239e-248	FSD1L
Spermatogonia	0.592583	0.544	0.317	5.02647e-252	1.39138e-247	NAA35
Spermatogonia	0.602139	0.768	0.541	1.31747e-251	3.64689e-247	LRRC28
Spermatogonia	0.543583	0.456	0.235	2.58031e-251	7.14257e-247	ORC3
Spermatogonia	0.468751	0.602	0.358	2.63558e-251	7.29555e-247	GKAP1
Spermatogonia	0.602839	0.611	0.381	6.73664e-251	1.86477e-246	SRSF4
Spermatogonia	0.528689	0.357	0.159	1.7855e-249	4.94244e-245	GALNT7
Spermatogonia	0.539174	0.272	0.108	4.60342e-249	1.27427e-244	WDR76
Spermatogonia	0.541326	0.702	0.468	2.21162e-248	6.122e-244	MYCBP2
Spermatogonia	0.512943	0.282	0.114	8.23313e-248	2.27901e-243	TMEM38B
Spermatogonia	0.513234	0.424	0.212	5.68584e-243	1.5739e-238	RIF1
Spermatogonia	0.605196	0.512	0.296	1.48978e-242	4.12385e-238	PPHLN1
Spermatogonia	0.589523	0.299	0.13	4.7954e-242	1.32742e-237	ENSSSCG00000043931
Spermatogonia	0.545628	0.294	0.125	9.22463e-242	2.55347e-237	HIRA
Spermatogonia	0.482211	0.481	0.254	3.77547e-241	1.04509e-236	C8orf34
Spermatogonia	0.567844	0.629	0.4	4.47018e-241	1.23739e-236	CSNK1G1
Spermatogonia	0.539721	0.287	0.12	7.70684e-241	2.13333e-236	TBC1D32
Spermatogonia	0.560099	0.396	0.194	1.18203e-240	3.27197e-236	POLA1
Spermatogonia	0.331578	0.333	0.14	5.41625e-240	1.49927e-235	PPAT
Spermatogonia	0.581435	0.719	0.495	1.24407e-239	3.44371e-235	R3HDM2
Spermatogonia	0.39818	0.409	0.196	1.83804e-239	5.08787e-235	CPA1
Spermatogonia	0.506615	0.425	0.214	2.50443e-237	6.93252e-233	ENSSSCG00000027349
Spermatogonia	0.561151	0.647	0.417	3.60084e-237	9.96748e-233	SMCHD1
Spermatogonia	0.443401	0.416	0.207	2.22259e-236	6.15236e-232	RCAN1
Spermatogonia	0.502898	0.262	0.104	2.81868e-236	7.80239e-232	FAM20B
Spermatogonia	0.406622	0.577	0.318	2.87283e-236	7.95228e-232	BUD23
Spermatogonia	0.305583	0.278	0.108	1.23519e-235	3.41914e-231	SH3RF3
Spermatogonia	0.645713	0.607	0.386	1.61475e-234	4.46979e-230	POU2F1
Spermatogonia	0.406096	0.293	0.122	2.89935e-234	8.0257e-230	ENSSSCG00000017165
Spermatogonia	0.506408	0.784	0.589	3.47953e-234	9.6317e-230	RABGAP1L
Spermatogonia	0.507425	0.378	0.183	3.64861e-234	1.00997e-229	IPO7
Spermatogonia	0.529018	0.39	0.192	4.28782e-234	1.18691e-229	ANAPC1
Spermatogonia	0.465006	0.288	0.121	4.78431e-233	1.32434e-228	NOL10
Spermatogonia	0.517047	0.315	0.139	1.58854e-232	4.39723e-228	SLC4A4
Spermatogonia	0.56991	0.26	0.106	3.3112e-232	9.16573e-228	ZNF599
Spermatogonia	0.546508	0.482	0.263	4.41631e-232	1.22248e-227	CEP83
Spermatogonia	0.578889	0.276	0.115	1.16027e-231	3.21175e-227	MEIOC
Spermatogonia	0.493469	0.409	0.207	4.3071e-231	1.19225e-226	ENSSSCG00000038414
Spermatogonia	0.448934	0.884	0.727	1.76564e-230	4.88746e-226	TCF12
Spermatogonia	0.572149	0.434	0.229	3.17086e-230	8.77725e-226	CNOT10
Spermatogonia	0.535764	0.375	0.184	1.61976e-229	4.48367e-225	ENSSSCG00000039085
Spermatogonia	0.458306	0.268	0.105	2.20608e-229	6.10666e-225	ASAP3
Spermatogonia	0.539358	0.377	0.183	2.3855e-229	6.60331e-225	KPNA3
Spermatogonia	0.48985	0.306	0.136	5.27384e-229	1.45985e-224	INTU
Spermatogonia	0.519118	0.32	0.145	5.80328e-229	1.60641e-224	UIMC1
Spermatogonia	0.494415	0.469	0.248	1.05101e-228	2.90931e-224	TMEM161B
Spermatogonia	0.575104	0.544	0.323	2.52469e-228	6.9886e-224	ACBD6
Spermatogonia	0.554324	0.482	0.268	5.54025e-228	1.5336e-223	ENSSSCG00000026488
Spermatogonia	0.576293	0.453	0.248	1.10076e-227	3.047e-223	ENSSSCG00000038717
Spermatogonia	0.529157	0.291	0.126	9.05569e-227	2.50671e-222	GAS2
Spermatogonia	0.509315	0.408	0.203	8.2312e-226	2.27848e-221	UBTD2
Spermatogonia	0.487798	0.527	0.297	1.04738e-225	2.89924e-221	MICAL3
Spermatogonia	0.576365	0.484	0.272	1.06197e-225	2.93964e-221	MGA
Spermatogonia	0.488021	0.533	0.304	4.54728e-225	1.25873e-220	URI1
Spermatogonia	0.513908	0.303	0.136	4.58769e-225	1.26992e-220	ENSSSCG00000043694
Spermatogonia	0.481709	0.656	0.404	8.33081e-225	2.30605e-220	CRADD
Spermatogonia	0.525326	0.283	0.122	1.06989e-223	2.96157e-219	WDR25
Spermatogonia	0.508575	0.432	0.226	4.58342e-223	1.26874e-218	NUMA1
Spermatogonia	0.423282	0.489	0.262	6.68142e-223	1.84948e-218	KLHL2
Spermatogonia	0.429833	0.66	0.433	1.00979e-222	2.79521e-218	AAGAB
Spermatogonia	0.526123	0.313	0.143	3.05392e-222	8.45356e-218	C9orf85
Spermatogonia	0.387768	0.379	0.18	3.69136e-222	1.0218e-217	ENSSSCG00000009333
Spermatogonia	0.452489	0.384	0.186	5.0076e-222	1.38615e-217	ENSSSCG00000033654
Spermatogonia	0.437084	0.365	0.175	1.28921e-221	3.56866e-217	ENSSSCG00000002462
Spermatogonia	0.467195	0.454	0.246	5.27953e-221	1.46143e-216	CCT5
Spermatogonia	0.5252	0.362	0.173	8.04866e-221	2.22795e-216	PLCL2
Spermatogonia	0.517513	0.612	0.386	2.18641e-220	6.0522e-216	ENSSSCG00000013052
Spermatogonia	0.451073	0.287	0.122	4.52003e-220	1.25119e-215	CMC1
Spermatogonia	0.419401	0.355	0.167	4.64318e-220	1.28528e-215	AXDND1
Spermatogonia	0.609026	0.584	0.378	6.686e-220	1.85075e-215	ATG7
Spermatogonia	0.560593	0.64	0.421	1.96012e-219	5.42582e-215	ARHGAP35
Spermatogonia	0.565243	0.574	0.357	4.36299e-219	1.20772e-214	ZMYM4
Spermatogonia	0.438448	0.346	0.162	1.31363e-218	3.63626e-214	LCA5
Spermatogonia	0.393415	0.631	0.397	2.10749e-218	5.83376e-214	RPSA
Spermatogonia	0.461198	0.439	0.226	1.09041e-217	3.01837e-213	PREP
Spermatogonia	0.439639	0.329	0.153	2.95276e-217	8.17355e-213	DHX30
Spermatogonia	0.56671	0.612	0.396	2.91637e-216	8.07281e-212	KIAA1328
Spermatogonia	0.495959	0.571	0.35	4.01728e-215	1.11202e-210	TTLL5
Spermatogonia	0.551145	0.554	0.338	8.31018e-215	2.30034e-210	PRPF4B
Spermatogonia	0.526489	0.377	0.192	7.86273e-214	2.17648e-209	TEX10
Spermatogonia	0.527492	0.458	0.255	2.12445e-213	5.88069e-209	TSGA10
Spermatogonia	0.502846	0.526	0.305	9.31477e-213	2.57842e-208	ZCCHC14
Spermatogonia	0.496167	0.315	0.146	1.14309e-212	3.1642e-208	TRAP1
Spermatogonia	0.505995	0.276	0.117	4.04741e-212	1.12036e-207	FANCB
Spermatogonia	0.484468	0.33	0.155	7.49346e-212	2.07427e-207	PRIM2
Spermatogonia	0.574927	0.55	0.336	2.52815e-211	6.99818e-207	TRRAP
Spermatogonia	0.513427	0.5	0.288	5.31972e-211	1.47255e-206	TAF1D
Spermatogonia	0.384734	0.26	0.107	1.23134e-210	3.40848e-206	ITPK1
Spermatogonia	0.510896	0.282	0.124	1.28312e-210	3.55181e-206	ENSSSCG00000042176
Spermatogonia	0.499685	0.271	0.116	3.08974e-210	8.55272e-206	PDE6D
Spermatogonia	0.531928	0.408	0.216	3.85158e-210	1.06615e-205	PEX14
Spermatogonia	0.506348	0.271	0.113	6.244e-210	1.7284e-205	HS6ST2
Spermatogonia	0.598355	0.301	0.138	7.0898e-210	1.96253e-205	PRKCA
Spermatogonia	0.500332	0.472	0.264	1.35826e-209	3.75979e-205	LARP1
Spermatogonia	0.430896	0.278	0.118	2.45942e-209	6.80791e-205	MLXIP
Spermatogonia	0.382213	0.311	0.142	8.10054e-209	2.24231e-204	C8orf88
Spermatogonia	0.530792	0.355	0.176	9.76792e-208	2.70386e-203	SLF1
Spermatogonia	0.565719	0.259	0.109	1.09736e-207	3.0376e-203	CCDC73
Spermatogonia	0.485766	0.343	0.165	1.30678e-207	3.61729e-203	WIPI2
Spermatogonia	0.497505	0.364	0.18	9.71267e-207	2.68857e-202	ENSSSCG00000007311
Spermatogonia	0.571125	0.268	0.116	1.67583e-206	4.63887e-202	CENPF
Spermatogonia	0.484806	0.281	0.124	2.0209e-206	5.59405e-202	CCDC126
Spermatogonia	0.436942	0.408	0.21	8.26153e-206	2.28688e-201	SMC4
Spermatogonia	0.406304	0.357	0.17	9.0067e-206	2.49314e-201	TARBP1
Spermatogonia	0.451287	0.31	0.143	1.49025e-205	4.12516e-201	CDKL5
Spermatogonia	0.422364	0.343	0.164	1.04657e-204	2.89702e-200	CLPB
Spermatogonia	0.41808	0.312	0.142	3.97036e-204	1.09904e-199	CCDC196
Spermatogonia	0.459574	0.254	0.106	1.36649e-203	3.78257e-199	HSD17B6
Spermatogonia	0.413038	0.271	0.116	3.18543e-203	8.8176e-199	ENSSSCG00000032594
Spermatogonia	0.515033	0.787	0.588	6.81698e-203	1.88701e-198	RBM6
Spermatogonia	0.464651	0.274	0.121	9.17855e-203	2.54072e-198	PRKAA2
Spermatogonia	0.471769	0.341	0.167	1.9974e-202	5.52902e-198	IPO9
Spermatogonia	0.477385	0.314	0.147	4.12501e-202	1.14184e-197	CDK5RAP2
Spermatogonia	0.5255	0.561	0.344	9.55732e-202	2.64556e-197	TJP1
Spermatogonia	0.51165	0.702	0.503	1.12043e-201	3.10146e-197	PSPC1
Spermatogonia	0.407216	0.284	0.124	3.1014e-201	8.585e-197	MGMT
Spermatogonia	0.509776	0.377	0.194	4.43202e-201	1.22683e-196	TTC27
Spermatogonia	0.361371	0.446	0.236	9.08541e-201	2.51493e-196	PRKAG2
Spermatogonia	0.491574	0.541	0.324	2.05764e-200	5.69577e-196	CHD3
Spermatogonia	0.461497	0.335	0.165	5.33646e-200	1.47718e-195	NEK11
Spermatogonia	0.510746	0.342	0.169	8.12342e-200	2.24864e-195	IL4I1
Spermatogonia	0.545178	0.326	0.159	1.58077e-199	4.37573e-195	PINX1
Spermatogonia	0.492457	0.407	0.215	8.25251e-199	2.28438e-194	TMEM178B
Spermatogonia	0.470511	0.257	0.111	9.49245e-199	2.62761e-194	YEATS4
Spermatogonia	0.503993	0.719	0.523	1.22416e-198	3.38861e-194	CNOT4
Spermatogonia	0.473058	0.262	0.112	2.02409e-197	5.60289e-193	ENSSSCG00000051047
Spermatogonia	0.478908	0.411	0.218	2.06305e-197	5.71073e-193	ENSSSCG00000032297
Spermatogonia	0.474957	0.41	0.218	1.0968e-196	3.03606e-192	ENSSSCG00000007322
Spermatogonia	0.453448	0.253	0.109	1.32283e-196	3.66172e-192	POSTN
Spermatogonia	0.465427	0.429	0.233	1.91274e-196	5.29465e-192	DNAJC11
Spermatogonia	0.457501	0.535	0.327	2.20307e-196	6.09833e-192	SIL1
Spermatogonia	0.542669	0.656	0.455	3.48608e-196	9.64981e-192	ST3GAL3
Spermatogonia	0.477553	0.507	0.294	7.87615e-196	2.1802e-191	NVL
Spermatogonia	0.508245	0.304	0.144	2.22551e-195	6.16042e-191	MSH4
Spermatogonia	0.422011	0.339	0.164	3.16666e-195	8.76564e-191	MSANTD2
Spermatogonia	0.549915	0.474	0.279	2.10665e-194	5.83141e-190	CLEC16A
Spermatogonia	0.46703	0.609	0.385	2.83939e-194	7.85972e-190	XPR1
Spermatogonia	0.296447	0.337	0.163	5.42633e-194	1.50206e-189	LDHC
Spermatogonia	0.332897	0.702	0.449	9.38243e-194	2.59715e-189	MAPK10
Spermatogonia	0.386552	0.375	0.186	1.79156e-193	4.95923e-189	CCND3
Spermatogonia	0.503772	0.406	0.215	8.80642e-193	2.4377e-188	PRMT3
Spermatogonia	0.477437	0.491	0.287	2.8594e-192	7.91511e-188	MAPK1
Spermatogonia	0.42368	0.365	0.183	3.99033e-192	1.10456e-187	GNA12
Spermatogonia	0.48445	0.336	0.167	2.20446e-191	6.10216e-187	BORCS5
Spermatogonia	0.511806	0.634	0.423	2.93736e-191	8.13092e-187	MBTD1
Spermatogonia	0.441738	0.601	0.381	3.53977e-191	9.79842e-187	SCMH1
Spermatogonia	0.307465	0.397	0.206	6.72615e-191	1.86187e-186	SYCP1
Spermatogonia	0.358699	0.339	0.161	4.57564e-190	1.26658e-185	CCDC6
Spermatogonia	0.51515	0.39	0.21	7.59189e-190	2.10151e-185	ENSSSCG00000035750
Spermatogonia	0.46905	0.361	0.187	9.09709e-190	2.51816e-185	ENSSSCG00000043930
Spermatogonia	0.494602	0.739	0.532	3.29119e-189	9.11033e-185	NSD1
Spermatogonia	0.518835	0.438	0.249	3.12588e-188	8.65275e-184	MARK2
Spermatogonia	0.404385	0.292	0.133	4.68128e-188	1.29583e-183	HAT1
Spermatogonia	0.369887	0.321	0.151	4.71699e-188	1.30571e-183	YEATS2
Spermatogonia	0.493754	0.342	0.173	8.32623e-188	2.30478e-183	SLC13A1
Spermatogonia	0.48692	0.414	0.229	4.32215e-187	1.19642e-182	PPME1
Spermatogonia	0.431181	0.333	0.163	7.09504e-187	1.96398e-182	WRN
Spermatogonia	0.468266	0.255	0.113	7.79747e-187	2.15842e-182	POFUT1
Spermatogonia	0.474312	0.4	0.217	8.03246e-187	2.22347e-182	LRPPRC
Spermatogonia	0.460182	0.454	0.259	2.29113e-186	6.34207e-182	PKIG
Spermatogonia	0.482916	0.736	0.542	3.37977e-186	9.35555e-182	NFATC3
Spermatogonia	0.494545	0.612	0.401	5.39184e-186	1.49251e-181	MAP3K2
Spermatogonia	0.466089	0.435	0.246	2.3716e-185	6.56483e-181	STAU1
Spermatogonia	0.471932	0.25	0.11	4.59841e-185	1.27289e-180	SHQ1
Spermatogonia	0.378827	0.33	0.162	2.22728e-184	6.16532e-180	ENSSSCG00000020808
Spermatogonia	0.404177	0.408	0.217	8.09392e-183	2.24048e-178	SHTN1
Spermatogonia	0.298942	0.31	0.143	1.59829e-182	4.42424e-178	ARHGAP29
Spermatogonia	0.474972	0.39	0.21	9.61153e-182	2.66057e-177	CEP162
Spermatogonia	0.2937	0.261	0.113	1.69727e-181	4.69822e-177	PCCB
Spermatogonia	0.415683	0.323	0.157	2.68792e-181	7.44044e-177	SPEF2
Spermatogonia	0.293235	0.53	0.299	4.83842e-181	1.33932e-176	DIAPH3
Spermatogonia	0.295214	0.311	0.141	5.26362e-181	1.45702e-176	TLE1
Spermatogonia	0.436268	0.305	0.144	1.37491e-180	3.80588e-176	EVL
Spermatogonia	0.421011	0.476	0.268	1.60389e-180	4.43972e-176	JADE3
Spermatogonia	0.455031	0.264	0.12	3.63049e-180	1.00496e-175	ENSSSCG00000037185
Spermatogonia	0.475343	0.684	0.485	3.86937e-180	1.07108e-175	ERC1
Spermatogonia	0.325156	0.341	0.166	6.94908e-180	1.92358e-175	MTHFD1
Spermatogonia	0.45266	0.426	0.239	1.20301e-179	3.33006e-175	CFAP20DC
Spermatogonia	0.461366	0.297	0.14	1.56009e-179	4.3185e-175	BTBD1
Spermatogonia	0.404371	0.457	0.256	3.20808e-179	8.88029e-175	PHLPP1
Spermatogonia	0.460563	0.356	0.186	4.06339e-179	1.12479e-174	RP9
Spermatogonia	0.417679	0.309	0.15	5.96349e-179	1.65075e-174	RTKN2
Spermatogonia	0.41507	0.252	0.109	1.02709e-178	2.84309e-174	TMCO4
Spermatogonia	0.499228	0.585	0.386	1.60466e-178	4.44186e-174	CCDC14
Spermatogonia	0.305313	0.378	0.189	2.05548e-178	5.68979e-174	CYB5R4
Spermatogonia	0.46187	0.285	0.134	1.31338e-177	3.63557e-173	MRPS28
Spermatogonia	0.439797	0.273	0.127	1.55853e-177	4.31416e-173	TMCC3
Spermatogonia	0.329147	0.342	0.167	1.94363e-177	5.38016e-173	PAPSS1
Spermatogonia	0.496583	0.55	0.351	2.25766e-177	6.24944e-173	FAM193A
Spermatogonia	0.373894	0.354	0.178	4.65073e-177	1.28737e-172	APAF1
Spermatogonia	0.46001	0.444	0.25	4.70309e-177	1.30186e-172	STXBP5
Spermatogonia	0.366852	0.621	0.376	5.66046e-177	1.56687e-172	TSC22D1
Spermatogonia	0.492133	0.316	0.16	1.2114e-176	3.35328e-172	SLC37A3
Spermatogonia	0.366799	0.417	0.22	2.65248e-176	7.34232e-172	CMTM4
Spermatogonia	0.5326	0.644	0.453	1.2849e-175	3.55672e-171	DIP2C
Spermatogonia	0.414496	0.293	0.14	1.56495e-175	4.33193e-171	ZNF304
Spermatogonia	0.476408	0.602	0.402	6.71186e-175	1.85791e-170	CSPP1
Spermatogonia	0.41163	0.476	0.28	1.52778e-174	4.22905e-170	ENSSSCG00000014361
Spermatogonia	0.300006	0.385	0.197	8.57729e-174	2.37428e-169	HSDL2
Spermatogonia	0.405675	0.261	0.118	1.90888e-173	5.28398e-169	ABLIM3
Spermatogonia	0.440566	0.368	0.195	5.71904e-173	1.58309e-168	METTL4
Spermatogonia	0.41343	0.423	0.24	9.04903e-173	2.50486e-168	KIAA0586
Spermatogonia	0.380302	0.264	0.121	1.96586e-172	5.44169e-168	SUPT16H
Spermatogonia	0.436337	0.354	0.185	2.12644e-172	5.88619e-168	FOXP2
Spermatogonia	0.461696	0.403	0.225	2.48391e-172	6.87572e-168	TRAPPC9
Spermatogonia	0.438217	0.461	0.266	5.91315e-172	1.63682e-167	GLCE
Spermatogonia	0.447942	0.348	0.183	7.26218e-172	2.01024e-167	GTF2H1
Spermatogonia	0.414415	0.45	0.258	8.34906e-172	2.3111e-167	SUN1
Spermatogonia	0.482272	0.285	0.135	8.74172e-172	2.4198e-167	KIF18A
Spermatogonia	0.424007	0.393	0.214	1.0673e-171	2.95438e-167	ARFGEF2
Spermatogonia	0.506413	0.419	0.241	1.95133e-171	5.40146e-167	GTF3C1
Spermatogonia	0.371169	0.254	0.114	1.10015e-170	3.04533e-166	PIWIL1
Spermatogonia	0.368097	0.333	0.167	1.93396e-170	5.3534e-166	MSH3
Spermatogonia	0.520535	0.428	0.249	2.81791e-170	7.80026e-166	SHLD1
Spermatogonia	0.368704	0.255	0.114	3.55687e-170	9.84578e-166	CYTH1
Spermatogonia	0.481626	0.427	0.247	8.29789e-170	2.29694e-165	ARMC9
Spermatogonia	0.383908	0.293	0.139	1.33669e-169	3.70009e-165	NUDT6
Spermatogonia	0.46594	0.351	0.187	2.39392e-169	6.6266e-165	ENSSSCG00000047553
Spermatogonia	0.424783	0.432	0.245	3.08609e-169	8.5426e-165	HEATR5B
Spermatogonia	0.418916	0.499	0.3	7.80315e-169	2.15999e-164	CUL1
Spermatogonia	0.428425	0.397	0.222	1.24846e-168	3.45585e-164	WDR37
Spermatogonia	0.352954	0.252	0.113	1.44044e-168	3.98728e-164	NFRKB
Spermatogonia	0.417517	0.659	0.429	2.06829e-168	5.72522e-164	CUX1
Spermatogonia	0.45889	0.328	0.171	1.20816e-167	3.34431e-163	ARID3B
Spermatogonia	0.416985	0.492	0.291	2.5421e-167	7.03679e-163	ENSSSCG00000023324
Spermatogonia	0.472627	0.608	0.408	1.17398e-166	3.24968e-162	SMURF2
Spermatogonia	0.426004	0.288	0.141	3.88368e-165	1.07504e-160	IFT122
Spermatogonia	0.711846	0.621	0.455	1.86114e-164	5.15182e-160	BNC2
Spermatogonia	0.486492	0.357	0.195	4.98134e-164	1.37888e-159	MTPAP
Spermatogonia	0.460885	0.434	0.256	5.16428e-164	1.42952e-159	SCAF4
Spermatogonia	0.36143	0.26	0.121	1.25003e-163	3.46022e-159	CENPJ
Spermatogonia	0.410594	0.328	0.169	2.66385e-163	7.37381e-159	TOP2A
Spermatogonia	0.250034	0.273	0.124	7.12758e-163	1.97299e-158	PDK3
Spermatogonia	0.54155	0.286	0.144	9.62085e-163	2.66315e-158	ACSL1
Spermatogonia	0.456373	0.396	0.224	1.22822e-162	3.39985e-158	COPG2
Spermatogonia	0.402254	0.289	0.141	1.84413e-162	5.10472e-158	PPFIA1
Spermatogonia	0.343639	0.375	0.202	4.95078e-162	1.37043e-157	CCT4
Spermatogonia	0.505211	0.286	0.144	1.15068e-161	3.1852e-157	IQCK
Spermatogonia	0.461257	0.629	0.436	2.22423e-161	6.15688e-157	FAM222B
Spermatogonia	0.309759	0.516	0.301	3.661e-161	1.0134e-156	UBE2E3
Spermatogonia	0.485818	0.272	0.133	4.55103e-161	1.25977e-156	ASPRV1
Spermatogonia	0.286231	0.428	0.228	4.63559e-161	1.28318e-156	ENSSSCG00000016426
Spermatogonia	0.439343	0.384	0.213	5.41558e-161	1.49909e-156	PMS1
Spermatogonia	0.283185	0.476	0.271	1.16577e-160	3.22698e-156	TANC1
Spermatogonia	0.449723	0.467	0.282	1.78708e-160	4.94683e-156	RNGTT
Spermatogonia	0.376145	0.277	0.134	2.44658e-160	6.77239e-156	DNAJC2
Spermatogonia	0.348374	0.251	0.115	2.98241e-160	8.25561e-156	PWP1
Spermatogonia	0.406208	0.546	0.343	1.20317e-159	3.3305e-155	PRKD3
Spermatogonia	0.462339	0.451	0.27	1.67916e-158	4.64808e-154	BAZ1B
Spermatogonia	0.436482	0.252	0.119	1.69398e-158	4.68912e-154	CISD3
Spermatogonia	0.342406	0.428	0.24	2.62863e-158	7.27631e-154	GDAP2
Spermatogonia	0.438079	0.465	0.283	3.10165e-158	8.58568e-154	THOC1
Spermatogonia	0.343335	0.682	0.473	4.72618e-158	1.30825e-153	PABPC1
Spermatogonia	0.413677	0.477	0.292	1.80828e-157	5.00551e-153	ULK4
Spermatogonia	0.496235	0.267	0.131	1.50976e-156	4.17916e-152	GTPBP8
Spermatogonia	0.3096	0.338	0.171	1.62294e-156	4.49246e-152	KIAA1841
Spermatogonia	0.466474	0.588	0.402	2.43943e-156	6.75257e-152	TAF15
Spermatogonia	0.437445	0.459	0.275	5.9755e-156	1.65408e-151	RAB11FIP3
Spermatogonia	0.317377	0.451	0.258	8.29028e-156	2.29483e-151	UACA
Spermatogonia	0.383862	0.442	0.259	9.96249e-156	2.75772e-151	SMC6
Spermatogonia	0.380269	0.27	0.13	1.24678e-155	3.4512e-151	BLMH
Spermatogonia	0.430216	0.279	0.137	2.87944e-155	7.97058e-151	CCDC180
Spermatogonia	0.372978	0.472	0.276	4.52669e-155	1.25303e-150	MED27
Spermatogonia	0.38275	0.271	0.131	5.37906e-155	1.48898e-150	RHBDD1
Spermatogonia	0.302482	0.268	0.127	1.42705e-154	3.95023e-150	MTRR
Spermatogonia	0.429296	0.669	0.472	1.47572e-154	4.08494e-150	R3HDM1
Spermatogonia	0.438929	0.272	0.133	2.46268e-154	6.81696e-150	IQCB1
Spermatogonia	0.448154	0.253	0.122	5.63727e-154	1.56045e-149	C11orf65
Spermatogonia	0.421192	0.402	0.23	6.25692e-154	1.73198e-149	CNOT9
Spermatogonia	0.399169	0.257	0.123	9.78154e-154	2.70763e-149	SASS6
Spermatogonia	0.446557	0.344	0.188	1.00531e-153	2.7828e-149	ZNRF2
Spermatogonia	0.354259	0.394	0.224	1.05638e-153	2.92418e-149	MITF
Spermatogonia	0.478133	0.286	0.146	2.24462e-153	6.21332e-149	THUMPD1
Spermatogonia	0.419519	0.585	0.382	2.61238e-153	7.23134e-149	NR3C1
Spermatogonia	0.424498	0.569	0.369	2.68396e-153	7.42946e-149	PUS7
Spermatogonia	0.334677	0.363	0.195	3.00897e-152	8.32912e-148	UTP20
Spermatogonia	0.333276	0.431	0.25	3.71151e-152	1.02738e-147	METAP2
Spermatogonia	0.428364	0.628	0.444	1.82057e-151	5.03953e-147	PDS5B
Spermatogonia	0.440987	0.428	0.254	1.26212e-150	3.49367e-146	ENSSSCG00000007023
Spermatogonia	0.356382	0.381	0.212	2.29436e-150	6.35103e-146	SMC3
Spermatogonia	0.425477	0.434	0.257	6.9183e-150	1.91505e-145	NHLRC3
Spermatogonia	0.312399	0.589	0.378	1.04713e-149	2.89857e-145	EIF5B
Spermatogonia	0.381747	0.847	0.731	1.19246e-149	3.30085e-145	EIF4G3
Spermatogonia	0.443878	0.333	0.179	1.199e-149	3.31895e-145	ENSSSCG00000044694
Spermatogonia	0.374292	0.402	0.231	6.40458e-149	1.77285e-144	ENSSSCG00000027491
Spermatogonia	0.340211	0.511	0.319	6.80291e-149	1.88311e-144	STRBP
Spermatogonia	0.403388	0.31	0.162	7.26103e-149	2.00993e-144	KATNAL1
Spermatogonia	0.264607	0.303	0.153	1.14483e-148	3.16902e-144	NCL
Spermatogonia	0.375635	0.305	0.156	1.14484e-148	3.16902e-144	UPF3B
Spermatogonia	0.388835	0.409	0.236	1.23221e-148	3.41089e-144	CSNK2A2
Spermatogonia	0.455259	0.266	0.132	1.28456e-148	3.55579e-144	ENSSSCG00000002877
Spermatogonia	0.39005	0.487	0.295	1.42722e-148	3.9507e-144	RUFY3
Spermatogonia	0.377225	0.338	0.181	2.49179e-148	6.89753e-144	SMARCB1
Spermatogonia	0.346161	0.465	0.272	3.12641e-148	8.65423e-144	PIAS2
Spermatogonia	0.44415	0.355	0.198	1.74702e-147	4.83593e-143	RFC3
Spermatogonia	0.401623	0.263	0.129	3.38487e-147	9.36965e-143	PPM1G
Spermatogonia	0.31299	0.634	0.447	1.50011e-146	4.15246e-142	ENSSSCG00000027675
Spermatogonia	0.346346	0.261	0.126	1.55134e-146	4.29427e-142	OXA1L
Spermatogonia	0.406163	0.546	0.357	5.29898e-146	1.46681e-141	UPF2
Spermatogonia	0.455585	0.486	0.308	8.04034e-146	2.22565e-141	SCCPDH
Spermatogonia	0.340419	0.269	0.131	6.77378e-145	1.87505e-140	NCAPG
Spermatogonia	0.360551	0.271	0.134	7.87819e-145	2.18076e-140	RMND5A
Spermatogonia	0.391759	0.263	0.129	8.25769e-145	2.28581e-140	TBCD
Spermatogonia	0.442325	0.323	0.172	1.40159e-144	3.87973e-140	ANTXR2
Spermatogonia	0.363432	0.444	0.263	1.54974e-144	4.28985e-140	GMPS
Spermatogonia	0.415863	0.37	0.209	1.82264e-144	5.04526e-140	DROSHA
Spermatogonia	0.294427	0.645	0.451	2.01539e-144	5.5788e-140	ZSWIM6
Spermatogonia	0.411792	0.289	0.149	3.1275e-144	8.65722e-140	KIZ
Spermatogonia	0.363936	0.328	0.176	7.16028e-144	1.98204e-139	DHX35
Spermatogonia	0.260582	0.37	0.207	2.19816e-143	6.08473e-139	CCDC150
Spermatogonia	0.411767	0.629	0.441	2.70568e-143	7.48959e-139	DYM
Spermatogonia	0.344339	0.277	0.139	1.13169e-142	3.13263e-138	CBX1
Spermatogonia	0.378759	0.482	0.295	1.47004e-142	4.06921e-138	UBE4B
Spermatogonia	0.392147	0.631	0.436	1.62599e-142	4.5009e-138	FOXJ3
Spermatogonia	0.378666	0.609	0.408	1.66168e-142	4.5997e-138	CHD6
Spermatogonia	0.347134	0.458	0.282	3.62576e-142	1.00365e-137	CCDC18
Spermatogonia	0.3997	0.457	0.286	5.47784e-142	1.51632e-137	OXR1
Spermatogonia	0.300758	0.289	0.145	5.88578e-142	1.62924e-137	TCAIM
Spermatogonia	0.375924	0.493	0.308	6.75771e-142	1.8706e-137	PFDN1
Spermatogonia	0.420485	0.393	0.229	2.39386e-141	6.62643e-137	MAST2
Spermatogonia	0.370829	0.551	0.357	2.97406e-141	8.23249e-137	SMAP1
Spermatogonia	0.395226	0.45	0.275	3.24658e-141	8.98685e-137	RIC1
Spermatogonia	0.403495	0.565	0.377	9.09026e-141	2.51628e-136	KPNA1
Spermatogonia	0.408238	0.268	0.135	5.66879e-140	1.56918e-135	GFOD2
Spermatogonia	0.376313	0.341	0.189	6.18003e-140	1.71069e-135	TAF1B
Spermatogonia	0.431508	0.266	0.135	8.73425e-140	2.41773e-135	KCNJ13
Spermatogonia	0.409174	0.384	0.223	8.92038e-140	2.46925e-135	MIS18BP1
Spermatogonia	0.418556	0.461	0.285	9.73547e-140	2.69488e-135	BCL2L13
Spermatogonia	0.343318	0.349	0.192	1.51085e-139	4.18219e-135	ENTPD5
Spermatogonia	0.388491	0.308	0.164	3.99628e-139	1.10621e-134	MTOR
Spermatogonia	0.411692	0.382	0.221	4.09889e-139	1.13461e-134	DDHD1
Spermatogonia	0.382717	0.665	0.467	7.08777e-139	1.96197e-134	CLASP2
Spermatogonia	0.360509	0.251	0.123	2.35573e-138	6.52091e-134	LSM7
Spermatogonia	0.420467	0.371	0.214	4.6759e-138	1.29434e-133	ENSSSCG00000021380
Spermatogonia	0.38852	0.339	0.189	8.09986e-138	2.24212e-133	NUP188
Spermatogonia	0.325968	0.25	0.12	1.07882e-137	2.98629e-133	NAF1
Spermatogonia	0.313864	0.481	0.298	1.3152e-137	3.64061e-133	DNAJB6
Spermatogonia	0.426764	0.533	0.352	1.71075e-137	4.73554e-133	PRKAR2A
Spermatogonia	0.41178	0.564	0.38	2.79981e-137	7.75014e-133	MAPKAP1
Spermatogonia	0.292404	0.298	0.152	3.47852e-137	9.6289e-133	NSUN3
Spermatogonia	0.307664	0.298	0.154	7.05177e-137	1.952e-132	TK2
Spermatogonia	0.260987	0.449	0.264	7.70808e-137	2.13367e-132	ADAMTS6
Spermatogonia	0.383074	0.423	0.253	1.19085e-136	3.29638e-132	ENSSSCG00000022128
Spermatogonia	0.428213	0.447	0.278	1.19588e-136	3.31031e-132	BDP1
Spermatogonia	0.3727	0.627	0.442	2.1215e-136	5.87253e-132	MICU2
Spermatogonia	0.344111	0.373	0.21	1.84718e-135	5.11317e-131	AVL9
Spermatogonia	0.341097	0.314	0.167	3.18651e-135	8.82059e-131	OGN
Spermatogonia	0.416935	0.505	0.327	1.27368e-134	3.52568e-130	GPATCH2
Spermatogonia	0.411485	0.544	0.36	6.48823e-134	1.79601e-129	AGPS
Spermatogonia	0.259474	0.255	0.123	1.1768e-133	3.2575e-129	TMTC4
Spermatogonia	0.304851	0.355	0.195	1.31753e-133	3.64707e-129	STIM2
Spermatogonia	0.330134	0.266	0.133	1.50133e-133	4.15584e-129	PPM1L
Spermatogonia	0.395863	0.297	0.159	2.10046e-133	5.81428e-129	RMND5B
Spermatogonia	0.341789	0.291	0.151	4.30304e-133	1.19113e-128	ATL3
Spermatogonia	0.305165	0.334	0.181	5.62258e-133	1.55639e-128	SCAP
Spermatogonia	0.32253	0.304	0.161	1.39945e-132	3.87382e-128	TSEN2
Spermatogonia	0.307588	0.486	0.304	1.74342e-132	4.82597e-128	PROS1
Spermatogonia	0.523399	0.334	0.191	2.43507e-132	6.74052e-128	ENSSSCG00000038539
Spermatogonia	0.37511	0.278	0.144	2.89943e-132	8.02591e-128	MKNK1
Spermatogonia	0.352476	0.381	0.224	3.46343e-132	9.58712e-128	CACYBP
Spermatogonia	0.304811	0.344	0.189	9.88041e-132	2.735e-127	CCM2
Spermatogonia	0.42742	0.418	0.257	1.67358e-131	4.63263e-127	LMBRD2
Spermatogonia	0.38936	0.523	0.344	4.00755e-131	1.10933e-126	ZNF16
Spermatogonia	0.294326	0.366	0.211	8.17236e-131	2.26219e-126	CCT3
Spermatogonia	0.385516	0.458	0.286	1.45309e-130	4.0223e-126	SUZ12
Spermatogonia	0.377448	0.657	0.471	1.87114e-130	5.1795e-126	ITGA2B
Spermatogonia	0.347219	0.263	0.134	2.2808e-130	6.31348e-126	ACADSB
Spermatogonia	0.326989	0.564	0.374	2.4422e-130	6.76026e-126	PSMA6
Spermatogonia	0.375926	0.33	0.184	2.94784e-130	8.15993e-126	FAM168B
Spermatogonia	0.408212	0.451	0.285	3.34478e-130	9.25869e-126	OXSR1
Spermatogonia	0.323225	0.354	0.201	6.98445e-130	1.93337e-125	KIF27
Spermatogonia	0.3181	0.274	0.14	1.21777e-129	3.3709e-125	ANKRD27
Spermatogonia	0.38827	0.421	0.257	1.50629e-129	4.16955e-125	EXOC2
Spermatogonia	0.392394	0.377	0.221	1.79974e-129	4.98187e-125	BMP4
Spermatogonia	0.325011	0.291	0.153	2.32585e-129	6.43818e-125	LATS2
Spermatogonia	0.324872	0.409	0.242	3.70728e-129	1.02621e-124	SMIM14
Spermatogonia	0.420344	0.468	0.303	9.4397e-129	2.613e-124	MTREX
Spermatogonia	0.427623	0.485	0.319	2.02107e-128	5.59453e-124	MNAT1
Spermatogonia	0.325185	0.28	0.146	5.20555e-128	1.44095e-123	MORC3
Spermatogonia	0.254597	0.29	0.151	5.87944e-128	1.62749e-123	RNF150
Spermatogonia	0.294861	0.258	0.129	8.10317e-128	2.24304e-123	RARS1
Spermatogonia	0.333124	0.399	0.235	1.75546e-127	4.8593e-123	HACD3
Spermatogonia	0.349152	0.38	0.222	2.45339e-127	6.79122e-123	ENSSSCG00000027741
Spermatogonia	0.387581	0.315	0.175	3.95956e-127	1.09605e-122	ERMARD
Spermatogonia	0.310646	0.308	0.167	4.63735e-127	1.28366e-122	CHCHD6
Spermatogonia	0.386599	0.253	0.129	5.76516e-127	1.59585e-122	COG7
Spermatogonia	0.265686	0.28	0.143	1.63727e-126	4.53212e-122	UXS1
Spermatogonia	0.381669	0.284	0.153	4.47409e-126	1.23847e-121	PHTF1
Spermatogonia	0.392625	0.284	0.15	5.10733e-126	1.41376e-121	ENSSSCG00000043455
Spermatogonia	0.387229	0.454	0.286	5.10882e-126	1.41417e-121	CBL
Spermatogonia	0.378666	0.656	0.479	5.67107e-126	1.56981e-121	FILIP1L
Spermatogonia	0.325171	0.25	0.125	6.65674e-126	1.84265e-121	JMY
Spermatogonia	0.319819	0.321	0.178	1.12128e-125	3.10381e-121	SDHB
Spermatogonia	0.338071	0.307	0.167	1.27815e-125	3.53805e-121	ASB3
Spermatogonia	0.366553	0.295	0.16	1.35888e-125	3.7615e-121	XPNPEP3
Spermatogonia	0.300937	0.4	0.239	1.66251e-125	4.602e-121	PSIP1
Spermatogonia	0.385206	0.399	0.242	2.12744e-125	5.88896e-121	AFG1L
Spermatogonia	0.394124	0.591	0.406	3.33315e-125	9.22648e-121	ANKIB1
Spermatogonia	0.378072	0.483	0.311	6.94601e-125	1.92272e-120	INVS
Spermatogonia	0.399114	0.343	0.198	7.07421e-125	1.95821e-120	ATF1
Spermatogonia	0.323839	0.672	0.472	2.2483e-124	6.22352e-120	CDC42BPA
Spermatogonia	0.284964	0.372	0.215	4.59919e-124	1.2731e-119	EIF3H
Spermatogonia	0.351452	0.515	0.335	5.37756e-123	1.48856e-118	ENSSSCG00000045482
Spermatogonia	0.331432	0.276	0.146	3.32754e-122	9.21096e-118	ALG8
Spermatogonia	0.361666	0.512	0.339	6.37099e-122	1.76355e-117	KIAA1109
Spermatogonia	0.354043	0.315	0.177	8.79242e-122	2.43383e-117	ELP3
Spermatogonia	0.288147	0.337	0.188	1.09765e-121	3.03842e-117	AASDHPPT
Spermatogonia	0.35473	0.331	0.187	1.10209e-121	3.05069e-117	BTBD10
Spermatogonia	0.380194	0.471	0.306	1.6108e-121	4.45886e-117	PIBF1
Spermatogonia	0.322497	0.406	0.244	2.25337e-121	6.23755e-117	C7orf50
Spermatogonia	0.307316	0.253	0.129	2.46874e-120	6.83372e-116	HACE1
Spermatogonia	0.346013	0.442	0.281	4.49114e-120	1.24319e-115	ENSSSCG00000015889
Spermatogonia	0.45121	0.427	0.276	4.36977e-119	1.2096e-114	FBXO36
Spermatogonia	0.390926	0.525	0.354	7.63104e-119	2.11235e-114	CDK13
Spermatogonia	0.358579	0.37	0.218	1.06064e-118	2.93595e-114	ELP4
Spermatogonia	0.369331	0.469	0.301	1.08354e-118	2.99934e-114	FAM149B1
Spermatogonia	0.250079	0.603	0.389	1.15714e-118	3.20309e-114	PTBP3
Spermatogonia	0.321709	0.298	0.164	2.42981e-118	6.72597e-114	CEP57
Spermatogonia	0.278075	0.253	0.13	4.63626e-118	1.28336e-113	RRM1
Spermatogonia	0.395133	0.44	0.276	5.15978e-118	1.42828e-113	RASSF8
Spermatogonia	0.3148	0.514	0.331	7.85079e-118	2.17318e-113	AFF1
Spermatogonia	0.384665	0.255	0.134	7.926e-118	2.19399e-113	TUBGCP4
Spermatogonia	0.362034	0.345	0.202	2.61434e-117	7.23674e-113	CCDC66
Spermatogonia	0.392141	0.323	0.186	4.71458e-117	1.30504e-112	MINPP1
Spermatogonia	0.291576	0.252	0.128	7.039e-117	1.94847e-112	TDRD5
Spermatogonia	0.36034	0.387	0.236	9.13334e-117	2.5282e-112	RANBP3
Spermatogonia	0.368548	0.343	0.203	1.83446e-116	5.07796e-112	UNC13B
Spermatogonia	0.319788	0.353	0.207	2.25775e-116	6.24967e-112	PITPNB
Spermatogonia	0.342353	0.397	0.244	2.80477e-116	7.76389e-112	LPIN2
Spermatogonia	0.344933	0.41	0.255	1.30549e-115	3.61374e-111	RPAP2
Spermatogonia	0.365162	0.301	0.169	6.31418e-115	1.74783e-110	GHRL
Spermatogonia	0.33285	0.252	0.131	1.61018e-114	4.45715e-110	ZRANB3
Spermatogonia	0.251566	0.285	0.153	1.24474e-113	3.44556e-109	SNX25
Spermatogonia	0.320701	0.351	0.206	1.39863e-113	3.87154e-109	ENSSSCG00000006510
Spermatogonia	0.374601	0.742	0.581	2.20524e-113	6.10433e-109	FNDC3A
Spermatogonia	0.333295	0.365	0.219	2.21361e-113	6.1275e-109	AP1AR
Spermatogonia	0.364268	0.641	0.466	2.6473e-113	7.328e-109	PDS5A
Spermatogonia	0.300363	0.307	0.172	2.98104e-113	8.25182e-109	ELL
Spermatogonia	0.336701	0.47	0.301	3.86056e-113	1.06864e-108	RYBP
Spermatogonia	0.308217	0.259	0.136	1.26652e-112	3.50586e-108	PLEKHA8
Spermatogonia	0.37401	0.282	0.154	2.19146e-112	6.06619e-108	GLIS3
Spermatogonia	0.348904	0.628	0.448	2.52245e-112	6.98238e-108	ANKRD11
Spermatogonia	0.279053	0.596	0.391	3.41305e-112	9.44765e-108	ZDHHC20
Spermatogonia	0.379909	0.437	0.282	3.46924e-112	9.60321e-108	TNPO3
Spermatogonia	0.278447	0.541	0.35	1.64866e-111	4.56366e-107	ENSSSCG00000031462
Spermatogonia	0.332612	0.34	0.199	2.2053e-111	6.1045e-107	NUP107
Spermatogonia	0.357056	0.463	0.305	4.83614e-111	1.33869e-106	GIGYF2
Spermatogonia	0.325902	0.536	0.369	1.40099e-110	3.87807e-106	ALMS1
Spermatogonia	0.343969	0.738	0.57	1.72639e-110	4.77882e-106	USP34
Spermatogonia	0.287108	0.278	0.151	3.76327e-110	1.04171e-105	ZMYM1
Spermatogonia	0.308753	0.414	0.256	4.27855e-110	1.18435e-105	GTF2F2
Spermatogonia	0.346047	0.305	0.175	1.13975e-109	3.15495e-105	RPGRIP1L
Spermatogonia	0.313991	0.398	0.247	2.05932e-109	5.7004e-105	PDPK1
Spermatogonia	0.252709	0.281	0.154	2.53431e-109	7.01524e-105	BEX1
Spermatogonia	0.285129	0.38	0.23	4.05261e-109	1.1218e-104	GPBP1L1
Spermatogonia	0.383622	0.444	0.293	5.47827e-109	1.51644e-104	ENSSSCG00000035544
Spermatogonia	0.283155	0.507	0.338	7.06537e-109	1.95576e-104	MICU1
Spermatogonia	0.273022	0.36	0.214	9.05771e-109	2.50726e-104	WTAP
Spermatogonia	0.258643	0.383	0.229	2.31679e-108	6.4131e-104	FAM133B
Spermatogonia	0.315645	0.259	0.139	1.97517e-107	5.46747e-103	RTTN
Spermatogonia	0.288752	0.274	0.151	2.44934e-107	6.78001e-103	ENSSSCG00000016970
Spermatogonia	0.353937	0.303	0.173	2.58794e-107	7.16368e-103	GOLGA1
Spermatogonia	0.327474	0.412	0.26	2.70452e-107	7.48639e-103	XPO6
Spermatogonia	0.300341	0.382	0.231	3.77388e-107	1.04465e-102	VPS50
Spermatogonia	0.325725	0.26	0.142	4.7104e-107	1.30389e-102	ZNF274
Spermatogonia	0.331078	0.294	0.167	5.73109e-107	1.58642e-102	CCDC61
Spermatogonia	0.340468	0.347	0.21	6.19533e-107	1.71493e-102	ENSSSCG00000035570
Spermatogonia	0.276696	0.393	0.24	7.08097e-107	1.96008e-102	DESI2
Spermatogonia	0.461396	0.474	0.327	7.57806e-107	2.09768e-102	NBAS
Spermatogonia	0.307903	0.261	0.14	8.05512e-107	2.22974e-102	ENSSSCG00000007264
Spermatogonia	0.327298	0.253	0.136	2.74518e-106	7.59892e-102	LYPLAL1
Spermatogonia	0.334948	0.274	0.153	2.92293e-106	8.09096e-102	LMTK2
Spermatogonia	0.329845	0.48	0.321	3.47048e-106	9.60664e-102	TERB1
Spermatogonia	0.329894	0.291	0.166	1.20188e-105	3.32694e-101	DOT1L
Spermatogonia	0.327559	0.278	0.155	1.65764e-105	4.58852e-101	ENSSSCG00000044610
Spermatogonia	0.307008	0.254	0.137	2.27521e-105	6.298e-101	SAFB2
Spermatogonia	0.303751	0.311	0.179	4.03209e-105	1.11612e-100	EP400
Spermatogonia	0.266442	0.555	0.376	7.8303e-105	2.16751e-100	TBL1XR1
Spermatogonia	0.343041	0.29	0.166	8.96924e-105	2.48278e-100	CABIN1
Spermatogonia	0.296853	0.556	0.374	1.21832e-104	3.37242e-100	SLC25A12
Spermatogonia	0.351648	0.405	0.258	3.30782e-104	9.15636e-100	ESCO1
Spermatogonia	0.314134	0.25	0.136	7.05176e-104	1.952e-99	ENSSSCG00000045031
Spermatogonia	0.283906	0.288	0.163	8.75993e-104	2.42484e-99	MNS1
Spermatogonia	0.256073	0.375	0.225	9.34487e-104	2.58675e-99	DAG1
Spermatogonia	0.295446	0.25	0.135	1.00574e-103	2.784e-99	ENSSSCG00000036812
Spermatogonia	0.372356	0.53	0.372	1.03514e-103	2.86536e-99	RFX7
Spermatogonia	0.318068	0.317	0.186	1.10157e-103	3.04926e-99	MYEF2
Spermatogonia	0.306095	0.325	0.191	1.6572e-103	4.5873e-99	HSF2
Spermatogonia	0.278786	0.41	0.25	5.75051e-103	1.5918e-98	CASP6
Spermatogonia	0.331502	0.272	0.152	1.08837e-102	3.01273e-98	SHLD2
Spermatogonia	0.316146	0.401	0.255	1.67763e-102	4.64384e-98	SGSM2
Spermatogonia	0.307066	0.646	0.472	2.1676e-101	6.00014e-97	BRWD1
Spermatogonia	0.311992	0.301	0.175	3.02703e-101	8.37912e-97	UTP6
Spermatogonia	0.265817	0.352	0.214	1.30671e-100	3.61711e-96	DENND2C
Spermatogonia	0.373643	0.35	0.218	2.57469e-100	7.12701e-96	PBX4
Spermatogonia	0.329494	0.255	0.141	2.59655e-100	7.1875e-96	AREL1
Spermatogonia	0.317999	0.663	0.504	2.6268e-100	7.27125e-96	FAM172A
Spermatogonia	0.27583	0.33	0.196	3.49557e-100	9.67609e-96	NANS
Spermatogonia	0.300087	0.28	0.159	3.75684e-100	1.03993e-95	ZNF606
Spermatogonia	0.328636	0.377	0.236	4.40994e-100	1.22071e-95	PDXDC1
Spermatogonia	0.297824	0.576	0.403	1.31251e-99	3.63316e-95	TNPO1
Spermatogonia	0.304214	0.519	0.351	1.39163e-99	3.85218e-95	PPP6R3
Spermatogonia	0.296607	0.271	0.152	1.58873e-99	4.39776e-95	GCN1
Spermatogonia	0.331718	0.308	0.182	1.74895e-99	4.84127e-95	RNF4
Spermatogonia	0.314955	0.26	0.143	2.50243e-99	6.92698e-95	ERCC8
Spermatogonia	0.265731	0.85	0.709	2.91195e-99	8.06056e-95	ZFAND3
Spermatogonia	0.267926	0.279	0.157	5.33841e-99	1.47772e-94	UROS
Spermatogonia	0.250416	0.373	0.232	7.52723e-99	2.08361e-94	ENSSSCG00000032196
Spermatogonia	0.331774	0.302	0.178	5.54668e-98	1.53538e-93	SNRNP40
Spermatogonia	0.295979	0.268	0.15	8.63779e-98	2.39103e-93	LRRCC1
Spermatogonia	0.334271	0.313	0.186	1.32141e-97	3.65779e-93	CABCOCO1
Spermatogonia	0.412882	0.435	0.297	1.7454e-97	4.83145e-93	ENSSSCG00000000194
Spermatogonia	0.262258	0.299	0.174	2.43838e-97	6.74968e-93	FBH1
Spermatogonia	0.353299	0.314	0.189	3.25544e-97	9.01139e-93	GLYR1
Spermatogonia	0.365785	0.25	0.138	3.51906e-97	9.74111e-93	ECT2
Spermatogonia	0.285632	0.383	0.238	5.04354e-97	1.3961e-92	TUSC3
Spermatogonia	0.272081	0.295	0.17	5.30481e-97	1.46842e-92	GTF2E2
Spermatogonia	0.25474	0.335	0.201	6.03308e-97	1.67002e-92	SUGT1
Spermatogonia	0.255183	0.492	0.337	1.09896e-96	3.04203e-92	FXR1
Spermatogonia	0.347363	0.601	0.441	8.9787e-96	2.48539e-91	DIS3L2
Spermatogonia	0.314321	0.621	0.457	9.55095e-96	2.6438e-91	RSF1
Spermatogonia	0.295955	0.283	0.164	1.39048e-95	3.84898e-91	CCDC90B
Spermatogonia	0.269307	0.385	0.243	7.10121e-95	1.96569e-90	DCAF12
Spermatogonia	0.291121	0.266	0.15	7.37514e-95	2.04151e-90	DIAPH1
Spermatogonia	0.309567	0.285	0.167	1.95216e-94	5.40377e-90	UPF1
Spermatogonia	0.281519	0.496	0.34	4.81883e-94	1.3339e-89	IFT81
Spermatogonia	0.308793	0.271	0.157	6.24393e-94	1.72838e-89	ENSSSCG00000020870
Spermatogonia	0.312121	0.65	0.484	1.53589e-93	4.25149e-89	BABAM2
Spermatogonia	0.279226	0.272	0.155	3.51686e-93	9.73501e-89	PGGT1B
Spermatogonia	0.27978	0.346	0.212	1.27328e-92	3.52457e-88	SNX27
Spermatogonia	0.332242	0.287	0.168	2.59954e-92	7.19578e-88	CTTNBP2NL
Spermatogonia	0.319179	0.472	0.323	4.08869e-92	1.13179e-87	KIAA2026
Spermatogonia	0.26681	0.493	0.332	4.35457e-92	1.20539e-87	AEBP2
Spermatogonia	0.265058	0.442	0.293	5.3267e-92	1.47448e-87	PPIG
Spermatogonia	0.343254	0.36	0.23	1.26924e-91	3.51337e-87	RBKS
Spermatogonia	0.292798	0.331	0.203	2.81079e-91	7.78056e-87	ACVR2A
Spermatogonia	0.347743	0.557	0.414	4.10354e-91	1.1359e-86	FBXW7
Spermatogonia	0.326617	0.285	0.168	4.60489e-90	1.27468e-85	PRIMPOL
Spermatogonia	0.250646	0.351	0.215	5.99493e-90	1.65946e-85	RNF2
Spermatogonia	0.28747	0.313	0.19	7.29594e-90	2.01959e-85	NUP155
Spermatogonia	0.315743	0.398	0.261	9.95574e-90	2.75585e-85	VPS53
Spermatogonia	0.274471	0.614	0.441	1.03529e-89	2.86577e-85	PHF21A
Spermatogonia	0.273985	0.299	0.177	1.14382e-89	3.16621e-85	FKBP15
Spermatogonia	0.289457	0.412	0.271	1.15504e-89	3.19726e-85	MPHOSPH9
Spermatogonia	0.288895	0.333	0.205	1.30782e-89	3.62018e-85	GALNT10
Spermatogonia	0.258786	0.358	0.228	1.34191e-89	3.71453e-85	ENSSSCG00000033649
Spermatogonia	0.281654	0.289	0.171	2.18944e-89	6.0606e-85	UBN1
Spermatogonia	0.301685	0.479	0.329	2.9224e-89	8.0895e-85	TASOR
Spermatogonia	0.280565	0.335	0.208	3.82288e-89	1.05821e-84	DIABLO
Spermatogonia	0.291211	0.414	0.274	1.56473e-88	4.33134e-84	ENSSSCG00000014414
Spermatogonia	0.287048	0.599	0.442	3.16672e-88	8.76578e-84	PBRM1
Spermatogonia	0.258803	0.709	0.548	4.20924e-88	1.16516e-83	CRK
Spermatogonia	0.27163	0.307	0.185	2.48729e-87	6.88507e-83	MSL2
Spermatogonia	0.271612	0.482	0.331	1.40487e-86	3.88882e-82	ENSSSCG00000002260
Spermatogonia	0.262703	0.266	0.156	4.17088e-86	1.15454e-81	MRPS22
Spermatogonia	0.262277	0.26	0.149	8.1464e-86	2.255e-81	ATP13A3
Spermatogonia	0.295829	0.457	0.311	1.51612e-85	4.19677e-81	TCP11
Spermatogonia	0.265978	0.505	0.348	2.59864e-85	7.19329e-81	ENSSSCG00000022925
Spermatogonia	0.257015	0.276	0.163	1.02183e-84	2.82852e-80	TPD52L2
Spermatogonia	0.255615	0.359	0.228	1.07003e-84	2.96196e-80	UBAC2
Spermatogonia	0.250737	0.525	0.37	9.84272e-84	2.72456e-79	CNTLN
Spermatogonia	0.301795	0.473	0.327	1.03393e-83	2.86201e-79	ENSSSCG00000036280
Spermatogonia	0.253868	0.582	0.419	1.6629e-83	4.60308e-79	ZZZ3
Spermatogonia	0.258114	0.382	0.249	2.84907e-83	7.8865e-79	MPHOSPH8
Spermatogonia	0.274034	0.321	0.201	3.48012e-83	9.63332e-79	ZNHIT6
Spermatogonia	0.296499	0.399	0.262	9.05248e-83	2.50582e-78	RYK
Spermatogonia	0.257333	0.266	0.155	1.0163e-82	2.81322e-78	PACS1
Spermatogonia	0.281147	0.494	0.345	1.9172e-82	5.30699e-78	LSM14A
Spermatogonia	0.274754	0.327	0.204	4.78889e-82	1.32561e-77	NR2C2
Spermatogonia	0.310765	0.277	0.167	6.39469e-82	1.77011e-77	TXNRD3
Spermatogonia	0.295935	0.316	0.198	6.71855e-82	1.85976e-77	PLEKHB2
Spermatogonia	0.328617	0.461	0.321	1.88899e-81	5.22892e-77	RNLS
Spermatogonia	0.290943	0.478	0.339	3.03287e-81	8.39528e-77	HERC2
Spermatogonia	0.250131	0.268	0.158	9.55974e-81	2.64623e-76	RAE1
Spermatogonia	0.254243	0.374	0.244	2.73185e-80	7.56204e-76	NSMCE1
Spermatogonia	0.255525	0.29	0.172	1.45708e-79	4.03334e-75	SEMA6D
Spermatogonia	0.253121	0.388	0.254	1.56368e-79	4.32843e-75	UBAP2L
Spermatogonia	0.255088	0.286	0.173	3.02234e-79	8.36613e-75	MACO1
Spermatogonia	0.270595	0.356	0.231	4.79878e-79	1.32835e-74	SFSWAP
Spermatogonia	0.322756	0.286	0.177	4.83538e-79	1.33848e-74	POT1
Spermatogonia	0.277816	0.29	0.178	3.97924e-78	1.10149e-73	SAMD4B
Spermatogonia	0.251945	0.268	0.159	5.04825e-78	1.3974e-73	MAML1
Spermatogonia	0.284429	0.286	0.176	8.83246e-78	2.44491e-73	SENP5
Spermatogonia	0.268172	0.482	0.338	1.23228e-77	3.41108e-73	AUH
Spermatogonia	0.287543	0.376	0.249	5.00891e-77	1.38652e-72	DDX50
Spermatogonia	0.251286	0.407	0.273	9.83418e-77	2.7222e-72	RPRD1A
Spermatogonia	0.277291	0.325	0.206	4.39493e-76	1.21656e-71	CYTH3
Spermatogonia	0.258453	0.315	0.198	4.86919e-76	1.34784e-71	TEX2
Spermatogonia	0.277834	0.443	0.318	2.28688e-75	6.33031e-71	ATP6V1C1
Spermatogonia	0.280142	0.343	0.225	1.25739e-74	3.48058e-70	AZIN1
Spermatogonia	0.302777	0.561	0.42	1.0621e-73	2.94e-69	XRN1
Spermatogonia	0.254684	0.388	0.26	1.339e-73	3.70648e-69	CWF19L2
Spermatogonia	0.251449	0.329	0.212	3.6019e-73	9.97042e-69	SWT1
Spermatogonia	0.339584	0.378	0.245	2.3718e-72	6.56539e-68	MCMBP
Spermatogonia	0.269638	0.402	0.275	2.90728e-72	8.04763e-68	FAF2
Spermatogonia	0.349498	0.404	0.282	3.21941e-72	8.91165e-68	ENSSSCG00000008892
Spermatogonia	0.267625	0.331	0.216	1.47567e-71	4.08479e-67	GTF2A1
Spermatogonia	0.264553	0.32	0.207	3.86856e-71	1.07086e-66	HDAC1
Spermatogonia	0.313587	0.37	0.253	1.72184e-69	4.76623e-65	ENSSSCG00000008576
Spermatogonia	0.31948	0.311	0.204	8.22022e-69	2.27544e-64	ENSSSCG00000008488
Spermatogonia	0.264264	0.356	0.237	9.5723e-69	2.64971e-64	ENSSSCG00000027778
Spermatogonia	0.251832	0.262	0.161	1.29173e-68	3.57565e-64	DHX40
Spermatogonia	0.254471	0.527	0.39	1.75519e-67	4.85854e-63	FER
Spermatogonia	0.270241	0.73	0.579	1.1859e-66	3.28268e-62	KDM2A
Spermatogonia	0.26181	0.437	0.309	5.0174e-66	1.38887e-61	KMT5B
Spermatogonia	0.253195	0.272	0.171	1.76081e-65	4.8741e-61	ENSSSCG00000051151
Spermatogonia	0.257853	0.449	0.321	4.08661e-64	1.13121e-59	ARIH2
Spermatogonia	0.303837	0.423	0.305	1.27732e-63	3.53575e-59	TRIM24
Spermatogonia	0.271897	0.252	0.158	1.4332e-62	3.96724e-58	ATP6V0A1
Spermatogonia	0.273408	0.252	0.158	2.29394e-62	6.34987e-58	ENSSSCG00000048408
Spermatogonia	0.294089	0.358	0.249	1.04656e-60	2.89697e-56	SLC2A13
Spermatogonia	0.279461	0.283	0.186	1.42679e-59	3.9495e-55	NDUFB6
Spermatogonia	0.251596	0.257	0.165	1.10986e-58	3.07221e-54	RALGPS1
Spermatogonia	0.321765	0.469	0.354	5.76945e-57	1.59704e-52	SOX5
Spermatocytes	3.28233	0.754	0.191	0	0	ENSSSCG00000048305
Spermatocytes	3.2218	0.974	0.436	0	0	ENSSSCG00000031300
Spermatocytes	2.88217	0.66	0.25	0	0	SPAG16
Spermatocytes	2.68108	0.253	0.054	0	0	PPP2R2B
Spermatocytes	2.59236	0.51	0.047	0	0	ENSSSCG00000038570
Spermatocytes	2.52137	0.596	0.142	0	0	PACRG
Spermatocytes	2.52121	0.488	0.1	0	0	TMEM108
Spermatocytes	2.50735	0.586	0.177	0	0	SYN3
Spermatocytes	2.49575	0.552	0.08	0	0	ENSSSCG00000050877
Spermatocytes	2.49028	0.688	0.134	0	0	PMFBP1
Spermatocytes	2.48882	0.668	0.109	0	0	NUP210L
Spermatocytes	2.47804	0.682	0.09	0	0	ENSSSCG00000009333
Spermatocytes	2.40954	0.813	0.373	0	0	PPM1E
Spermatocytes	2.39398	0.662	0.126	0	0	SYCP1
Spermatocytes	2.37972	0.59	0.078	0	0	ENSSSCG00000051017
Spermatocytes	2.36651	0.741	0.185	0	0	TMC1
Spermatocytes	2.35789	0.719	0.117	0	0	GLRA3
Spermatocytes	2.31561	0.656	0.07	0	0	ENSSSCG00000048308
Spermatocytes	2.31371	0.605	0.057	0	0	ENSSSCG00000045330
Spermatocytes	2.30616	0.563	0.237	0	0	LUZP2
Spermatocytes	2.30229	0.8	0.19	0	0	ENSSSCG00000029709
Spermatocytes	2.28641	0.653	0.13	0	0	ENSSSCG00000050072
Spermatocytes	2.24646	0.627	0.108	0	0	ENSSSCG00000043337
Spermatocytes	2.23136	0.641	0.169	0	0	ENSSSCG00000021473
Spermatocytes	2.21566	0.824	0.191	0	0	DSCAM
Spermatocytes	2.20069	0.48	0.115	0	0	CFAP61
Spermatocytes	2.19349	0.661	0.139	0	0	ENSSSCG00000043083
Spermatocytes	2.19315	0.712	0.34	0	0	RANBP6
Spermatocytes	2.17748	0.602	0.107	0	0	IQCH
Spermatocytes	2.1749	0.603	0.106	0	0	BOLL
Spermatocytes	2.1521	0.434	0.098	0	0	CTNNA3
Spermatocytes	2.13651	0.686	0.209	0	0	FGF14
Spermatocytes	2.13187	0.784	0.328	0	0	IHO1
Spermatocytes	2.1165	0.663	0.143	0	0	STXBP5L
Spermatocytes	2.1014	0.52	0.058	0	0	RPH3A
Spermatocytes	2.09832	0.552	0.122	0	0	SOX6
Spermatocytes	2.08653	0.681	0.128	0	0	ENSSSCG00000045751
Spermatocytes	2.06562	0.598	0.185	0	0	C4orf17
Spermatocytes	2.05608	0.395	0.098	0	0	IQCM
Spermatocytes	2.05087	0.708	0.355	0	0	ENSSSCG00000014600
Spermatocytes	2.04098	0.275	0.034	0	0	ENSSSCG00000001444
Spermatocytes	2.02165	0.585	0.128	0	0	CCT6B
Spermatocytes	2.01479	0.554	0.159	0	0	SYN2
Spermatocytes	1.99798	0.625	0.139	0	0	SYCP2
Spermatocytes	1.99625	0.385	0.093	0	0	COL25A1
Spermatocytes	1.98665	0.63	0.122	0	0	CPA1
Spermatocytes	1.97805	0.545	0.103	0	0	PTPRN2
Spermatocytes	1.95951	0.447	0.105	0	0	ENSSSCG00000046743
Spermatocytes	1.95941	0.61	0.099	0	0	LRRC36
Spermatocytes	1.95134	0.766	0.393	0	0	HPSE2
Spermatocytes	1.95126	0.699	0.24	0	0	GAP43
Spermatocytes	1.94933	0.475	0.042	0	0	ENSSSCG00000047597
Spermatocytes	1.93574	0.621	0.247	0	0	NFX1
Spermatocytes	1.93191	0.424	0.12	0	0	SPATA16
Spermatocytes	1.92732	0.677	0.256	0	0	FAM155A
Spermatocytes	1.92682	0.38	0.055	0	0	SLC4A10
Spermatocytes	1.92548	0.498	0.153	0	0	KCNJ16
Spermatocytes	1.9237	0.524	0.069	0	0	RBFOX3
Spermatocytes	1.92332	0.552	0.082	0	0	ENSSSCG00000023041
Spermatocytes	1.90123	0.577	0.087	0	0	ENSSSCG00000050827
Spermatocytes	1.89539	0.807	0.326	0	0	CENPP
Spermatocytes	1.88991	0.676	0.193	0	0	ADAMTS6
Spermatocytes	1.88927	0.526	0.082	0	0	OSBP2
Spermatocytes	1.88916	0.617	0.128	0	0	RNF17
Spermatocytes	1.8719	0.491	0.114	0	0	PIWIL2
Spermatocytes	1.86376	0.571	0.168	0	0	CEP128
Spermatocytes	1.85216	0.629	0.193	0	0	DNAH9
Spermatocytes	1.84944	0.561	0.137	0	0	CSMD3
Spermatocytes	1.84757	0.305	0.059	0	0	ENSSSCG00000041876
Spermatocytes	1.84745	0.478	0.076	0	0	ADCY10
Spermatocytes	1.83931	0.553	0.186	0	0	SPATA17
Spermatocytes	1.82181	0.424	0.158	0	0	SNX8
Spermatocytes	1.81497	0.458	0.078	0	0	TEX11
Spermatocytes	1.80294	0.439	0.119	0	0	ERC2
Spermatocytes	1.80064	0.501	0.063	0	0	DNAH12
Spermatocytes	1.80002	0.508	0.096	0	0	ENSSSCG00000042415
Spermatocytes	1.79044	0.663	0.479	0	0	DLG2
Spermatocytes	1.7902	0.551	0.124	0	0	ENSSSCG00000051420
Spermatocytes	1.78934	0.609	0.214	0	0	CDH13
Spermatocytes	1.78345	0.64	0.243	0	0	ATF7IP2
Spermatocytes	1.7828	0.54	0.11	0	0	SLC13A1
Spermatocytes	1.77871	0.494	0.073	0	0	LRRC9
Spermatocytes	1.76969	0.724	0.271	0	0	LMNTD1
Spermatocytes	1.76866	0.388	0.081	0	0	ENSSSCG00000031801
Spermatocytes	1.76279	0.527	0.075	0	0	CCDC196
Spermatocytes	1.75834	0.529	0.059	0	0	MS4A13
Spermatocytes	1.75482	0.385	0.042	0	0	ENSSSCG00000040973
Spermatocytes	1.75365	0.422	0.11	0	0	C2CD6
Spermatocytes	1.74512	0.484	0.056	0	0	ENSSSCG00000048673
Spermatocytes	1.74431	0.288	0.044	0	0	STAT4
Spermatocytes	1.74006	0.497	0.062	0	0	KCTD19
Spermatocytes	1.73864	0.587	0.128	0	0	ENSSSCG00000041097
Spermatocytes	1.73581	0.612	0.182	0	0	ADAD1
Spermatocytes	1.7341	0.692	0.34	0	0	DOCK3
Spermatocytes	1.73117	0.443	0.163	0	0	RUNX2
Spermatocytes	1.7244	0.553	0.199	0	0	LEF1
Spermatocytes	1.71369	0.642	0.165	0	0	HTR4
Spermatocytes	1.71241	0.297	0.061	0	0	CFAP100
Spermatocytes	1.70275	0.604	0.156	0	0	ENSSSCG00000048379
Spermatocytes	1.69872	0.69	0.297	0	0	MEIOB
Spermatocytes	1.6986	0.395	0.06	0	0	CDH9
Spermatocytes	1.69343	0.472	0.114	0	0	SNTG1
Spermatocytes	1.69012	0.501	0.089	0	0	ENSSSCG00000017577
Spermatocytes	1.68682	0.478	0.109	0	0	LRRIQ1
Spermatocytes	1.68578	0.664	0.178	0	0	ENSSSCG00000036379
Spermatocytes	1.68225	0.505	0.161	0	0	ENSSSCG00000038414
Spermatocytes	1.68221	0.551	0.191	0	0	NMNAT2
Spermatocytes	1.67775	0.637	0.305	0	0	SDCCAG8
Spermatocytes	1.67679	0.343	0.017	0	0	ENSSSCG00000043245
Spermatocytes	1.67647	0.555	0.116	0	0	ENSSSCG00000050950
Spermatocytes	1.67493	0.489	0.061	0	0	ENSSSCG00000044350
Spermatocytes	1.65604	0.589	0.186	0	0	ZCWPW2
Spermatocytes	1.65215	0.702	0.215	0	0	ENSSSCG00000045895
Spermatocytes	1.65182	0.546	0.129	0	0	NTNG1
Spermatocytes	1.65048	0.448	0.067	0	0	LRRC49
Spermatocytes	1.65025	0.555	0.133	0	0	DCDC1
Spermatocytes	1.64972	0.477	0.08	0	0	ENSSSCG00000033395
Spermatocytes	1.64253	0.534	0.104	0	0	C14orf39
Spermatocytes	1.63431	0.356	0.05	0	0	SLC36A2
Spermatocytes	1.62961	0.338	0.065	0	0	DZIP1L
Spermatocytes	1.62539	0.777	0.38	0	0	AAGAB
Spermatocytes	1.62107	0.403	0.031	0	0	ENSSSCG00000049621
Spermatocytes	1.61828	0.387	0.042	0	0	KCNU1
Spermatocytes	1.6164	0.407	0.112	0	0	ENSSSCG00000047762
Spermatocytes	1.6098	0.53	0.155	0	0	ENSSSCG00000003965
Spermatocytes	1.60814	0.454	0.116	0	0	LDHC
Spermatocytes	1.59606	0.721	0.43	0	0	LARP4
Spermatocytes	1.59408	0.506	0.094	0	0	ENSSSCG00000022044
Spermatocytes	1.59346	0.5	0.136	0	0	ENSSSCG00000049065
Spermatocytes	1.58788	0.549	0.151	0	0	C11orf49
Spermatocytes	1.58019	0.57	0.18	0	0	ENSSSCG00000043778
Spermatocytes	1.57916	0.733	0.327	0	0	CEP126
Spermatocytes	1.57737	0.463	0.064	0	0	ENSSSCG00000036690
Spermatocytes	1.57442	0.611	0.242	0	0	ENSSSCG00000000194
Spermatocytes	1.57012	0.442	0.122	0	0	CFAP46
Spermatocytes	1.56939	0.439	0.068	0	0	ENSSSCG00000048636
Spermatocytes	1.56916	0.378	0.069	0	0	ENSSSCG00000051047
Spermatocytes	1.56544	0.424	0.055	0	0	CCDC73
Spermatocytes	1.56174	0.362	0.034	0	0	ENSSSCG00000029441
Spermatocytes	1.56126	0.437	0.189	0	0	CDYL
Spermatocytes	1.54553	0.648	0.266	0	0	KLHL3
Spermatocytes	1.53984	0.677	0.489	0	0	LRBA
Spermatocytes	1.5376	0.415	0.05	0	0	PHYHIPL
Spermatocytes	1.52734	0.488	0.128	0	0	SLC5A1
Spermatocytes	1.52546	0.464	0.083	0	0	POLN
Spermatocytes	1.52017	0.26	0.066	0	0	ENSSSCG00000041249
Spermatocytes	1.51824	0.658	0.309	0	0	MACROD2
Spermatocytes	1.51117	0.465	0.059	0	0	ENSSSCG00000001612
Spermatocytes	1.50823	0.668	0.331	0	0	SPIDR
Spermatocytes	1.50741	0.439	0.117	0	0	C11orf80
Spermatocytes	1.50678	0.654	0.183	0	0	SMC1B
Spermatocytes	1.49757	0.419	0.109	0	0	ENSSSCG00000048724
Spermatocytes	1.49548	0.455	0.089	0	0	ADARB2
Spermatocytes	1.49391	0.524	0.127	0	0	SHCBP1L
Spermatocytes	1.49205	0.701	0.32	0	0	TRMT6
Spermatocytes	1.48857	0.485	0.12	0	0	ART3
Spermatocytes	1.48824	0.411	0.14	0	0	PPIL6
Spermatocytes	1.48511	0.547	0.203	0	0	ENSSSCG00000041432
Spermatocytes	1.48309	0.482	0.109	0	0	ENSSSCG00000043665
Spermatocytes	1.48297	0.344	0.079	0	0	TTLL11
Spermatocytes	1.47959	0.293	0.046	0	0	DNAJC5B
Spermatocytes	1.47912	0.373	0.052	0	0	ENSSSCG00000049005
Spermatocytes	1.47801	0.5	0.142	0	0	STPG2
Spermatocytes	1.47741	0.539	0.144	0	0	ENSSSCG00000008533
Spermatocytes	1.4649	0.427	0.057	0	0	CCDC172
Spermatocytes	1.46268	0.351	0.05	0	0	TTC6
Spermatocytes	1.45148	0.485	0.162	0	0	CCDC150
Spermatocytes	1.44262	0.522	0.118	0	0	CDH4
Spermatocytes	1.44233	0.542	0.173	0	0	ENSSSCG00000033649
Spermatocytes	1.43171	0.408	0.081	0	0	ENSSSCG00000043271
Spermatocytes	1.43109	0.568	0.222	0	0	JADE1
Spermatocytes	1.42466	0.447	0.079	0	0	ENSSSCG00000016085
Spermatocytes	1.42302	0.504	0.127	0	0	CAMK4
Spermatocytes	1.41743	0.442	0.113	0	0	POLR3B
Spermatocytes	1.41613	0.307	0.017	0	0	ENSSSCG00000045874
Spermatocytes	1.40978	0.404	0.068	0	0	ENSSSCG00000050535
Spermatocytes	1.40868	0.535	0.143	0	0	ENSSSCG00000042796
Spermatocytes	1.4084	0.45	0.156	0	0	METTL4
Spermatocytes	1.40692	0.716	0.306	0	0	ENSSSCG00000032301
Spermatocytes	1.40566	0.364	0.122	0	0	ENSSSCG00000038477
Spermatocytes	1.40545	0.468	0.085	0	0	TESMIN
Spermatocytes	1.40483	0.42	0.118	0	0	TTC29
Spermatocytes	1.4036	0.438	0.12	0	0	CFAP70
Spermatocytes	1.40169	0.276	0.033	0	0	ENSSSCG00000044816
Spermatocytes	1.40048	0.7	0.381	0	0	COG6
Spermatocytes	1.39741	0.349	0.042	0	0	ENSSSCG00000039142
Spermatocytes	1.39149	0.401	0.104	0	0	LEKR1
Spermatocytes	1.3913	0.279	0.063	0	0	GABRB1
Spermatocytes	1.39073	0.387	0.043	0	0	ENSSSCG00000036117
Spermatocytes	1.39005	0.345	0.051	0	0	CNBD2
Spermatocytes	1.38703	0.267	0.038	0	0	ODAD2
Spermatocytes	1.38285	0.634	0.203	0	0	ANGPT1
Spermatocytes	1.38232	0.492	0.094	0	0	GPR158
Spermatocytes	1.37836	0.734	0.374	0	0	VPS13A
Spermatocytes	1.37246	0.438	0.108	0	0	DIO2
Spermatocytes	1.37176	0.6	0.23	0	0	CCDC18
Spermatocytes	1.36971	0.395	0.042	0	0	ENTHD1
Spermatocytes	1.36533	0.381	0.048	0	0	ENSSSCG00000046643
Spermatocytes	1.36405	0.486	0.138	0	0	ENSSSCG00000045286
Spermatocytes	1.36257	0.361	0.044	0	0	FAM227A
Spermatocytes	1.36203	0.498	0.141	0	0	LARP1B
Spermatocytes	1.35427	0.48	0.166	0	0	TESK2
Spermatocytes	1.35395	0.398	0.076	0	0	ARMC3
Spermatocytes	1.35291	0.506	0.172	0	0	RBFOX1
Spermatocytes	1.34681	0.459	0.085	0	0	CDKL3
Spermatocytes	1.34541	0.33	0.107	0	0	DDX52
Spermatocytes	1.34474	0.388	0.053	0	0	ENSSSCG00000032896
Spermatocytes	1.3427	0.378	0.07	0	0	PIWIL1
Spermatocytes	1.33783	0.448	0.073	0	0	ADTRP
Spermatocytes	1.3346	0.329	0.097	0	0	CCDC178
Spermatocytes	1.33237	0.641	0.258	0	0	KLF7
Spermatocytes	1.33146	0.339	0.041	0	0	ZBBX
Spermatocytes	1.33136	0.474	0.108	0	0	CCDC60
Spermatocytes	1.32369	0.328	0.06	0	0	ENSSSCG00000047641
Spermatocytes	1.31911	0.283	0.067	0	0	DGKI
Spermatocytes	1.31911	0.505	0.126	0	0	ENSSSCG00000050605
Spermatocytes	1.31889	0.419	0.064	0	0	MEIOC
Spermatocytes	1.31582	0.421	0.147	0	0	CFAP299
Spermatocytes	1.31463	0.583	0.405	0	0	PRSS55
Spermatocytes	1.31372	0.504	0.146	0	0	ACAA1
Spermatocytes	1.31288	0.403	0.215	0	0	ELOVL6
Spermatocytes	1.3128	0.409	0.11	0	0	GLB1
Spermatocytes	1.31192	0.412	0.069	0	0	ENSSSCG00000046672
Spermatocytes	1.31095	0.401	0.056	0	0	TDRKH
Spermatocytes	1.31088	0.272	0.06	0	0	ENSSSCG00000003846
Spermatocytes	1.31068	0.41	0.068	0	0	ENSSSCG00000040109
Spermatocytes	1.31025	0.397	0.227	0	0	IGSF11
Spermatocytes	1.30857	0.545	0.191	0	0	SLC9B1
Spermatocytes	1.30489	0.35	0.061	0	0	FSIP1
Spermatocytes	1.30419	0.418	0.088	0	0	CSMD1
Spermatocytes	1.3035	0.429	0.114	0	0	SPEF2
Spermatocytes	1.30109	0.604	0.254	0	0	UFM1
Spermatocytes	1.29062	0.571	0.243	0	0	PLK4
Spermatocytes	1.28476	0.292	0.059	0	0	ENSSSCG00000015806
Spermatocytes	1.28132	0.25	0.025	0	0	ENSSSCG00000045268
Spermatocytes	1.28077	0.399	0.078	0	0	ATP8A2
Spermatocytes	1.28051	0.491	0.227	0	0	EFCAB11
Spermatocytes	1.28	0.287	0.063	0	0	ENSSSCG00000033204
Spermatocytes	1.27626	0.271	0.021	0	0	SLCO1C1
Spermatocytes	1.27586	0.423	0.125	0	0	NEK11
Spermatocytes	1.27385	0.418	0.204	0	0	SERGEF
Spermatocytes	1.27332	0.649	0.285	0	0	KCNIP4
Spermatocytes	1.27179	0.375	0.05	0	0	ENSSSCG00000043369
Spermatocytes	1.269	0.368	0.076	0	0	HSF5
Spermatocytes	1.26337	0.68	0.424	0	0	CBFA2T2
Spermatocytes	1.2618	0.439	0.14	0	0	ENSSSCG00000015193
Spermatocytes	1.25936	0.364	0.065	0	0	EFCAB5
Spermatocytes	1.25743	0.584	0.24	0	0	TOPAZ1
Spermatocytes	1.25558	0.351	0.058	0	0	ADAM32
Spermatocytes	1.2522	0.296	0.035	0	0	HORMAD2
Spermatocytes	1.25186	0.354	0.07	0	0	ENSSSCG00000051283
Spermatocytes	1.25024	0.346	0.063	0	0	ENSSSCG00000047267
Spermatocytes	1.24548	0.3	0.062	0	0	VWA3B
Spermatocytes	1.2433	0.621	0.256	0	0	OSR1
Spermatocytes	1.24171	0.429	0.086	0	0	KIF18A
Spermatocytes	1.23992	0.454	0.12	0	0	ENSSSCG00000046603
Spermatocytes	1.23956	0.549	0.28	0	0	ATP6V1C1
Spermatocytes	1.23797	0.371	0.104	0	0	EYA2
Spermatocytes	1.23792	0.488	0.281	0	0	PSD3
Spermatocytes	1.23664	0.303	0.098	0	0	GPR137C
Spermatocytes	1.23463	0.369	0.188	0	0	RASGEF1B
Spermatocytes	1.23427	0.486	0.122	0	0	DDX4
Spermatocytes	1.23414	0.417	0.109	0	0	ENSSSCG00000042331
Spermatocytes	1.23208	0.625	0.303	0	0	RIMS2
Spermatocytes	1.23174	0.832	0.581	0	0	EEA1
Spermatocytes	1.2311	0.599	0.309	0	0	ENSSSCG00000049107
Spermatocytes	1.22985	0.262	0.066	0	0	SPOCK1
Spermatocytes	1.22984	0.384	0.068	0	0	PIK3C2G
Spermatocytes	1.22813	0.309	0.074	0	0	NMNAT3
Spermatocytes	1.22768	0.331	0.022	0	0	ENSSSCG00000003011
Spermatocytes	1.22696	0.322	0.044	0	0	C9orf135
Spermatocytes	1.2266	0.35	0.06	0	0	ENSSSCG00000014877
Spermatocytes	1.2264	0.283	0.032	0	0	ENSSSCG00000046315
Spermatocytes	1.22022	0.542	0.168	0	0	ENSSSCG00000031738
Spermatocytes	1.2202	0.443	0.123	0	0	CCDC171
Spermatocytes	1.22018	0.369	0.052	0	0	ENSSSCG00000044587
Spermatocytes	1.21838	0.251	0.068	0	0	SLC9C2
Spermatocytes	1.2167	0.271	0.035	0	0	ENSSSCG00000042450
Spermatocytes	1.21651	0.394	0.102	0	0	SLC4A8
Spermatocytes	1.21265	0.304	0.044	0	0	H2AC17
Spermatocytes	1.21187	0.261	0.081	0	0	ADAM2
Spermatocytes	1.21093	0.329	0.06	0	0	ENSSSCG00000042625
Spermatocytes	1.20877	0.37	0.096	0	0	FHAD1
Spermatocytes	1.20841	0.444	0.162	0	0	SPATA6
Spermatocytes	1.20217	0.369	0.106	0	0	ENSSSCG00000024467
Spermatocytes	1.20201	0.621	0.247	0	0	ODF2
Spermatocytes	1.19849	0.501	0.244	0	0	ENSSSCG00000003909
Spermatocytes	1.1983	0.5	0.193	0	0	RAB32
Spermatocytes	1.19804	0.447	0.192	0	0	LRRIQ3
Spermatocytes	1.1965	0.436	0.143	0	0	CABCOCO1
Spermatocytes	1.19491	0.488	0.12	0	0	GPM6A
Spermatocytes	1.19415	0.302	0.087	0	0	KHDRBS3
Spermatocytes	1.19376	0.457	0.102	0	0	ENSSSCG00000048872
Spermatocytes	1.18931	0.5	0.181	0	0	ENSSSCG00000049122
Spermatocytes	1.18368	0.558	0.266	0	0	BBS9
Spermatocytes	1.18267	0.344	0.042	0	0	ENSSSCG00000047350
Spermatocytes	1.18175	0.732	0.497	0	0	CMSS1
Spermatocytes	1.18119	0.516	0.175	0	0	RFX2
Spermatocytes	1.17992	0.466	0.138	0	0	RNF144B
Spermatocytes	1.17826	0.585	0.265	0	0	ENSSSCG00000006061
Spermatocytes	1.17723	0.341	0.095	0	0	LIN7A
Spermatocytes	1.17628	0.565	0.207	0	0	REXO5
Spermatocytes	1.17594	0.297	0.02	0	0	C3orf20
Spermatocytes	1.17429	0.417	0.096	0	0	ENSSSCG00000035711
Spermatocytes	1.17299	0.469	0.187	0	0	METTL15
Spermatocytes	1.17185	0.406	0.078	0	0	DOCK2
Spermatocytes	1.17078	0.27	0.021	0	0	CCDC152
Spermatocytes	1.16842	0.45	0.133	0	0	SPDYA
Spermatocytes	1.16837	0.449	0.137	0	0	ENSSSCG00000007940
Spermatocytes	1.16674	0.404	0.1	0	0	DNAAF4
Spermatocytes	1.16661	0.441	0.106	0	0	ENSSSCG00000048251
Spermatocytes	1.16572	0.39	0.127	0	0	DNAH6
Spermatocytes	1.16337	0.588	0.278	0	0	STRBP
Spermatocytes	1.16064	0.369	0.165	0	0	PKD2L2
Spermatocytes	1.1605	0.279	0.059	0	0	CPNE5
Spermatocytes	1.15902	0.342	0.054	0	0	ENSSSCG00000040997
Spermatocytes	1.15476	0.436	0.164	0	0	KIF27
Spermatocytes	1.15113	0.566	0.308	0	0	CEP112
Spermatocytes	1.15099	0.545	0.212	0	0	TSGA10
Spermatocytes	1.15093	0.488	0.227	0	0	ZNF366
Spermatocytes	1.14827	0.269	0.061	0	0	ENSSSCG00000015293
Spermatocytes	1.14757	0.464	0.117	0	0	SHISA9
Spermatocytes	1.14755	0.628	0.322	0	0	GKAP1
Spermatocytes	1.14652	0.355	0.082	0	0	KATNAL2
Spermatocytes	1.1422	0.426	0.152	0	0	RGS22
Spermatocytes	1.14181	0.354	0.076	0	0	ENSSSCG00000041329
Spermatocytes	1.13965	0.352	0.059	0	0	ENSSSCG00000026564
Spermatocytes	1.13862	0.785	0.515	0	0	NR6A1
Spermatocytes	1.13667	0.449	0.191	0	0	USP54
Spermatocytes	1.13658	0.317	0.108	0	0	ENSSSCG00000045031
Spermatocytes	1.13322	0.419	0.145	0	0	EML5
Spermatocytes	1.1329	0.675	0.431	0	0	SPATA5
Spermatocytes	1.13268	0.388	0.097	0	0	ENSSSCG00000038903
Spermatocytes	1.13245	0.34	0.112	0	0	BICDL1
Spermatocytes	1.13198	0.611	0.296	0	0	IFT81
Spermatocytes	1.12997	0.52	0.184	0	0	PPME1
Spermatocytes	1.12655	0.319	0.07	0	0	PPP1R42
Spermatocytes	1.12573	0.489	0.169	0	0	FBXO39
Spermatocytes	1.12506	0.265	0.033	0	0	NEK10
Spermatocytes	1.12431	0.431	0.164	0	0	ENSSSCG00000007001
Spermatocytes	1.12123	0.386	0.089	0	0	BBOF1
Spermatocytes	1.12068	0.278	0.018	0	0	ENSSSCG00000046820
Spermatocytes	1.1206	0.324	0.038	0	0	HHLA2
Spermatocytes	1.11172	0.399	0.081	0	0	HORMAD1
Spermatocytes	1.11127	0.32	0.124	0	0	NPSR1
Spermatocytes	1.11041	0.313	0.045	0	0	ENSSSCG00000049613
Spermatocytes	1.10797	0.718	0.411	0	0	ZSWIM6
Spermatocytes	1.1077	0.258	0.047	0	0	MAPT
Spermatocytes	1.10752	0.311	0.04	0	0	ABCB5
Spermatocytes	1.10555	0.278	0.021	0	0	KASH5
Spermatocytes	1.10242	0.404	0.104	0	0	CYP2C42
Spermatocytes	1.0985	0.322	0.054	0	0	ZCWPW1
Spermatocytes	1.09765	0.463	0.168	0	0	NDUFAF2
Spermatocytes	1.09601	0.29	0.028	0	0	CXCL11
Spermatocytes	1.09268	0.376	0.093	0	0	CALR3
Spermatocytes	1.09238	0.474	0.149	0	0	IFT74
Spermatocytes	1.09051	0.303	0.052	0	0	MEI1
Spermatocytes	1.08904	0.418	0.103	0	0	FHL2
Spermatocytes	1.08573	0.338	0.088	0	0	GRM1
Spermatocytes	1.08415	0.492	0.257	0	0	OXR1
Spermatocytes	1.08204	0.311	0.043	0	0	ENSSSCG00000042664
Spermatocytes	1.07787	0.346	0.142	0	0	ENSSSCG00000033949
Spermatocytes	1.07706	0.327	0.069	0	0	CCDC158
Spermatocytes	1.07676	0.473	0.145	0	0	ENSSSCG00000041190
Spermatocytes	1.07645	0.26	0.067	0	0	CCDC148
Spermatocytes	1.0747	0.291	0.026	0	0	ENSSSCG00000050927
Spermatocytes	1.07429	0.345	0.075	0	0	UNC79
Spermatocytes	1.07328	0.401	0.11	0	0	RTKN2
Spermatocytes	1.07313	0.291	0.02	0	0	ENSSSCG00000051582
Spermatocytes	1.0726	0.277	0.079	0	0	NELL2
Spermatocytes	1.0726	0.439	0.264	0	0	RFX3
Spermatocytes	1.07219	0.345	0.072	0	0	ENSSSCG00000046928
Spermatocytes	1.07111	0.392	0.13	0	0	SGCZ
Spermatocytes	1.07059	0.38	0.109	0	0	ENSSSCG00000045227
Spermatocytes	1.06905	0.308	0.044	0	0	IKZF3
Spermatocytes	1.06349	0.418	0.128	0	0	STRIP2
Spermatocytes	1.06092	0.307	0.038	0	0	ENSSSCG00000038264
Spermatocytes	1.05856	0.297	0.045	0	0	SHOC1
Spermatocytes	1.05656	0.536	0.227	0	0	G2E3
Spermatocytes	1.05475	0.292	0.026	0	0	ENSSSCG00000045137
Spermatocytes	1.05461	0.32	0.076	0	0	SPAG6
Spermatocytes	1.05453	0.671	0.424	0	0	MAPK10
Spermatocytes	1.05399	0.338	0.099	0	0	WDR62
Spermatocytes	1.05164	0.317	0.055	0	0	PLCXD3
Spermatocytes	1.05162	0.3	0.047	0	0	ENSSSCG00000040674
Spermatocytes	1.04692	0.331	0.101	0	0	SGSM1
Spermatocytes	1.04532	0.268	0.106	0	0	ENSSSCG00000023771
Spermatocytes	1.04461	0.328	0.061	0	0	TRAIP
Spermatocytes	1.04403	0.33	0.051	0	0	ENSSSCG00000003047
Spermatocytes	1.04254	0.567	0.274	0	0	CALCOCO2
Spermatocytes	1.04253	0.259	0.037	0	0	ENSSSCG00000049504
Spermatocytes	1.04147	0.341	0.123	0	0	ENSSSCG00000048322
Spermatocytes	1.04106	0.371	0.094	0	0	KIF24
Spermatocytes	1.04084	0.474	0.177	0	0	CRY1
Spermatocytes	1.04012	0.314	0.053	0	0	CFAP69
Spermatocytes	1.04005	0.375	0.113	0	0	MYOT
Spermatocytes	1.03957	0.262	0.052	0	0	TNIP3
Spermatocytes	1.03956	0.331	0.041	0	0	C12orf40
Spermatocytes	1.03748	0.289	0.1	0	0	EPHA6
Spermatocytes	1.03724	0.313	0.116	0	0	ENSSSCG00000004729
Spermatocytes	1.03584	0.258	0.043	0	0	DYRK4
Spermatocytes	1.03201	0.288	0.033	0	0	ENSSSCG00000044461
Spermatocytes	1.03121	0.267	0.041	0	0	ENSSSCG00000048245
Spermatocytes	1.03055	0.465	0.208	0	0	KIAA0586
Spermatocytes	1.0291	0.374	0.094	0	0	ENSSSCG00000045408
Spermatocytes	1.02834	0.311	0.081	0	0	MOGAT2
Spermatocytes	1.02654	0.449	0.187	0	0	KANSL1L
Spermatocytes	1.02571	0.319	0.12	0	0	C8orf88
Spermatocytes	1.02569	0.674	0.44	0	0	RANBP17
Spermatocytes	1.02466	0.316	0.056	0	0	ENSSSCG00000024860
Spermatocytes	1.02311	0.444	0.276	0	0	ULK4
Spermatocytes	1.02194	0.311	0.054	0	0	ENSSSCG00000045184
Spermatocytes	1.0219	0.454	0.139	0	0	ENSSSCG00000047974
Spermatocytes	1.02177	0.273	0.077	0	0	PEBP4
Spermatocytes	1.0212	0.296	0.046	0	0	ENSSSCG00000041167
Spermatocytes	1.01903	0.273	0.062	0	0	LRRC74A
Spermatocytes	1.01215	0.307	0.095	0	0	MPP6
Spermatocytes	1.01146	0.509	0.223	0	0	EMC2
Spermatocytes	1.01012	0.478	0.227	0	0	KATNIP
Spermatocytes	1.00735	0.326	0.054	0	0	ENSSSCG00000051401
Spermatocytes	1.00542	0.26	0.048	0	0	HTR1E
Spermatocytes	1.00531	0.403	0.102	0	0	RBM44
Spermatocytes	1.00442	0.371	0.092	0	0	DMRTC2
Spermatocytes	1.00159	0.288	0.077	0	0	GAS8
Spermatocytes	1.0014	0.253	0.045	0	0	LRRC72
Spermatocytes	1.0002	0.491	0.235	0	0	GALM
Spermatocytes	0.996905	0.425	0.221	0	0	SETX
Spermatocytes	0.996513	0.293	0.039	0	0	ENSSSCG00000026689
Spermatocytes	0.996306	0.623	0.325	0	0	FUT8
Spermatocytes	0.995145	0.471	0.208	0	0	ENSSSCG00000026746
Spermatocytes	0.991282	0.515	0.282	0	0	ATR
Spermatocytes	0.990005	0.375	0.148	0	0	CAGE1
Spermatocytes	0.989112	0.327	0.083	0	0	ENSSSCG00000004415
Spermatocytes	0.988238	0.442	0.205	0	0	VARS1
Spermatocytes	0.987736	0.33	0.07	0	0	ENSSSCG00000013100
Spermatocytes	0.986836	0.348	0.066	0	0	RNF32
Spermatocytes	0.984041	0.327	0.068	0	0	ENSSSCG00000041094
Spermatocytes	0.983813	0.252	0.094	0	0	NAV3
Spermatocytes	0.982649	0.255	0.061	0	0	CCDC175
Spermatocytes	0.982203	0.471	0.204	0	0	ENSSSCG00000008990
Spermatocytes	0.982135	0.285	0.137	0	0	PCDHAC2
Spermatocytes	0.981826	0.637	0.418	0	0	RSRC1
Spermatocytes	0.980569	0.26	0.048	0	0	ARMH1
Spermatocytes	0.977529	0.254	0.031	0	0	ENSSSCG00000046782
Spermatocytes	0.977427	0.392	0.175	0	0	UNC13B
Spermatocytes	0.975262	0.298	0.049	0	0	NME5
Spermatocytes	0.975023	0.368	0.169	0	0	KCNAB1
Spermatocytes	0.971678	0.325	0.062	0	0	ARHGAP33
Spermatocytes	0.971166	0.612	0.332	0	0	ALMS1
Spermatocytes	0.96671	0.374	0.135	0	0	ENSSSCG00000040419
Spermatocytes	0.962221	0.259	0.048	0	0	ENSSSCG00000043657
Spermatocytes	0.96038	0.364	0.102	0	0	KIF15
Spermatocytes	0.959833	0.513	0.24	0	0	B3GLCT
Spermatocytes	0.959169	0.268	0.067	0	0	PTK2B
Spermatocytes	0.959092	0.25	0.048	0	0	OTOGL
Spermatocytes	0.95834	0.302	0.11	0	0	ENSSSCG00000032000
Spermatocytes	0.957715	0.434	0.203	0	0	C2CD3
Spermatocytes	0.955271	0.381	0.105	0	0	ENSSSCG00000044928
Spermatocytes	0.954731	0.273	0.038	0	0	ENSSSCG00000042115
Spermatocytes	0.951591	0.458	0.249	0	0	ENSSSCG00000041465
Spermatocytes	0.949545	0.271	0.051	0	0	ENSSSCG00000047655
Spermatocytes	0.948351	0.254	0.027	0	0	ENSSSCG00000033486
Spermatocytes	0.947783	0.394	0.131	0	0	OGN
Spermatocytes	0.943261	0.378	0.105	0	0	ENSSSCG00000039107
Spermatocytes	0.941302	0.449	0.203	0	0	SFMBT1
Spermatocytes	0.940814	0.315	0.063	0	0	GPAT3
Spermatocytes	0.940485	0.38	0.124	0	0	ENSSSCG00000050424
Spermatocytes	0.93937	0.298	0.067	0	0	ENSSSCG00000035785
Spermatocytes	0.939278	0.496	0.242	0	0	FBXO36
Spermatocytes	0.937234	0.654	0.47	0	0	DENND1A
Spermatocytes	0.937233	0.26	0.084	0	0	CADM2
Spermatocytes	0.931336	0.648	0.348	0	0	XPR1
Spermatocytes	0.929724	0.355	0.132	0	0	AKAP3
Spermatocytes	0.928033	0.286	0.062	0	0	PDCL2
Spermatocytes	0.926618	0.26	0.045	0	0	ENSSSCG00000041925
Spermatocytes	0.926485	0.471	0.305	0	0	KIAA0825
Spermatocytes	0.923248	0.252	0.077	0	0	C4orf51
Spermatocytes	0.922847	0.348	0.115	0	0	ENSSSCG00000043219
Spermatocytes	0.922231	0.539	0.329	0	0	TTLL5
Spermatocytes	0.920809	0.307	0.071	0	0	ENSSSCG00000047722
Spermatocytes	0.920316	0.259	0.081	0	0	ENSSSCG00000042979
Spermatocytes	0.919803	0.301	0.064	0	0	TXLNB
Spermatocytes	0.915359	0.278	0.055	0	0	LCA5L
Spermatocytes	0.914566	0.258	0.039	0	0	CFAP74
Spermatocytes	0.909747	0.358	0.176	0	0	GPR176
Spermatocytes	0.908124	0.493	0.236	0	0	MPHOSPH9
Spermatocytes	0.908055	0.379	0.127	0	0	MNS1
Spermatocytes	0.907868	0.254	0.027	0	0	ENSSSCG00000049709
Spermatocytes	0.907592	0.266	0.049	0	0	MAEL
Spermatocytes	0.907316	0.284	0.063	0	0	ENSSSCG00000011967
Spermatocytes	0.907	0.341	0.117	0	0	DNAH10
Spermatocytes	0.904995	0.373	0.123	0	0	IL33
Spermatocytes	0.904552	0.259	0.061	0	0	GNAO1
Spermatocytes	0.903904	0.674	0.527	0	0	BTBD9
Spermatocytes	0.903426	0.497	0.278	0	0	TTBK2
Spermatocytes	0.900313	0.442	0.173	0	0	CREM
Spermatocytes	0.896948	0.512	0.242	0	0	LMBR1
Spermatocytes	0.895725	0.409	0.216	0	0	RAB28
Spermatocytes	0.892968	0.433	0.214	0	0	CFAP20DC
Spermatocytes	0.890477	0.506	0.338	0	0	ENSSSCG00000008451
Spermatocytes	0.889692	0.338	0.117	0	0	MSH4
Spermatocytes	0.883707	0.301	0.059	0	0	STAG3
Spermatocytes	0.883165	0.274	0.078	0	0	ENSSSCG00000051590
Spermatocytes	0.883102	0.412	0.184	0	0	ENSSSCG00000032877
Spermatocytes	0.88258	0.514	0.294	0	0	TERB1
Spermatocytes	0.879828	0.263	0.049	0	0	ENSSSCG00000051154
Spermatocytes	0.877529	0.255	0.029	0	0	ENSSSCG00000044312
Spermatocytes	0.877406	0.262	0.069	0	0	CATSPERG
Spermatocytes	0.876403	0.291	0.058	0	0	DOK6
Spermatocytes	0.875729	0.754	0.667	0	0	LPP
Spermatocytes	0.87526	0.313	0.089	0	0	ENSSSCG00000041002
Spermatocytes	0.874058	0.346	0.139	0	0	LCA5
Spermatocytes	0.873871	0.251	0.045	0	0	M1AP
Spermatocytes	0.873265	0.404	0.196	0	0	BMP4
Spermatocytes	0.872043	0.466	0.231	0	0	ZHX3
Spermatocytes	0.871103	0.288	0.056	0	0	ENSSSCG00000047891
Spermatocytes	0.869605	0.469	0.253	0	0	FBXO34
Spermatocytes	0.868435	0.476	0.221	0	0	SGSM2
Spermatocytes	0.867812	0.286	0.074	0	0	CHRM2
Spermatocytes	0.867493	0.591	0.257	0	0	DIAPH3
Spermatocytes	0.8659	0.513	0.206	0	0	CNTN5
Spermatocytes	0.86434	0.539	0.366	0	0	SCMH1
Spermatocytes	0.864209	0.603	0.439	0	0	CAMKMT
Spermatocytes	0.863535	0.252	0.029	0	0	C18orf63
Spermatocytes	0.862767	0.264	0.051	0	0	ENSSSCG00000051380
Spermatocytes	0.862497	0.288	0.096	0	0	ENSSSCG00000031810
Spermatocytes	0.861945	0.353	0.097	0	0	ENSSSCG00000045823
Spermatocytes	0.861348	0.274	0.052	0	0	ENSSSCG00000044808
Spermatocytes	0.861035	0.303	0.06	0	0	DPY19L2
Spermatocytes	0.860968	0.61	0.445	0	0	RNF216
Spermatocytes	0.858395	0.277	0.058	0	0	ENSSSCG00000043881
Spermatocytes	0.856885	0.717	0.49	0	0	ENSSSCG00000039473
Spermatocytes	0.856585	0.446	0.243	0	0	PPP1R12B
Spermatocytes	0.854182	0.342	0.093	0	0	ENSSSCG00000035981
Spermatocytes	0.853046	0.645	0.459	0	0	FILIP1L
Spermatocytes	0.852674	0.277	0.042	0	0	ENSSSCG00000010992
Spermatocytes	0.851961	0.731	0.442	0	0	ENSSSCG00000051070
Spermatocytes	0.850814	0.266	0.054	0	0	MCMDC2
Spermatocytes	0.850155	0.403	0.192	0	0	LNPK
Spermatocytes	0.850114	0.793	0.649	0	0	SRPK2
Spermatocytes	0.849143	0.404	0.155	0	0	ANKRD55
Spermatocytes	0.848115	0.274	0.063	0	0	MGAT4D
Spermatocytes	0.847928	0.593	0.354	0	0	SMG6
Spermatocytes	0.847855	0.351	0.169	0	0	ENSSSCG00000033654
Spermatocytes	0.84779	0.758	0.625	0	0	GPHN
Spermatocytes	0.846454	0.296	0.078	0	0	MTFR2
Spermatocytes	0.846141	0.306	0.126	0	0	FANK1
Spermatocytes	0.840989	0.338	0.115	0	0	IQCK
Spermatocytes	0.840551	0.341	0.109	0	0	IQCG
Spermatocytes	0.839175	0.38	0.145	0	0	SAMD4B
Spermatocytes	0.838505	0.295	0.081	0	0	HCN1
Spermatocytes	0.837704	0.303	0.09	0	0	CATSPERE
Spermatocytes	0.837476	0.46	0.231	0	0	ENSSSCG00000013391
Spermatocytes	0.836497	0.369	0.163	0	0	FZD3
Spermatocytes	0.834691	0.539	0.31	0	0	MICU1
Spermatocytes	0.833621	0.25	0.035	0	0	ENSSSCG00000044469
Spermatocytes	0.833427	0.283	0.076	0	0	NSUN7
Spermatocytes	0.831372	0.383	0.157	0	0	HFM1
Spermatocytes	0.827554	0.467	0.246	0	0	MEIKIN
Spermatocytes	0.82637	0.58	0.362	0	0	CCDC14
Spermatocytes	0.82484	0.321	0.155	0	0	GSTCD
Spermatocytes	0.824252	0.305	0.081	0	0	DTL
Spermatocytes	0.821942	0.277	0.068	0	0	DLGAP5
Spermatocytes	0.821012	0.253	0.076	0	0	ENSSSCG00000034567
Spermatocytes	0.820656	0.655	0.397	0	0	KIF1B
Spermatocytes	0.819085	0.267	0.111	0	0	ABCA5
Spermatocytes	0.81767	0.269	0.063	0	0	ENSSSCG00000050371
Spermatocytes	0.816493	0.272	0.056	0	0	GADL1
Spermatocytes	0.814858	0.277	0.076	0	0	COL11A1
Spermatocytes	0.812861	0.339	0.116	0	0	ENSSSCG00000031683
Spermatocytes	0.810707	0.381	0.179	0	0	ZNF383
Spermatocytes	0.810487	0.391	0.18	0	0	CCDC191
Spermatocytes	0.809549	0.325	0.105	0	0	ASPRV1
Spermatocytes	0.809285	0.308	0.123	0	0	C9orf85
Spermatocytes	0.808931	0.549	0.264	0	0	DDX24
Spermatocytes	0.808052	0.305	0.069	0	0	ENSSSCG00000049449
Spermatocytes	0.807349	0.456	0.206	0	0	UGGT2
Spermatocytes	0.806318	0.48	0.233	0	0	SHOC2
Spermatocytes	0.804875	0.444	0.216	0	0	DYNC2H1
Spermatocytes	0.804425	0.259	0.061	0	0	ENSSSCG00000045125
Spermatocytes	0.802132	0.533	0.301	0	0	KDM4C
Spermatocytes	0.802022	0.26	0.056	0	0	ENSSSCG00000051508
Spermatocytes	0.800189	0.271	0.071	0	0	ENSSSCG00000038421
Spermatocytes	0.800122	0.317	0.132	0	0	MRPS22
Spermatocytes	0.798437	0.332	0.107	0	0	WDR35
Spermatocytes	0.797742	0.369	0.159	0	0	MCPH1
Spermatocytes	0.797507	0.265	0.064	0	0	TSNAXIP1
Spermatocytes	0.797073	0.299	0.086	0	0	C18orf54
Spermatocytes	0.794768	0.346	0.114	0	0	DESI1
Spermatocytes	0.794477	0.354	0.14	0	0	CHCHD6
Spermatocytes	0.794423	0.251	0.054	0	0	ENSSSCG00000047342
Spermatocytes	0.794176	0.38	0.195	0	0	PBX4
Spermatocytes	0.793237	0.666	0.427	0	0	GBF1
Spermatocytes	0.791812	0.521	0.307	0	0	LUZP1
Spermatocytes	0.790792	0.515	0.306	0	0	SIL1
Spermatocytes	0.790357	0.269	0.091	0	0	DYNC2LI1
Spermatocytes	0.787815	0.272	0.053	0	0	KCNB1
[truncated: 5,831 more rows]

## Sheet: explanatory legend
Cluster	identity of cell cluster
avg_log2FC	average log2 fold change. Positive values indicate that the gene is more highly expressed in the cluster.
pct.1	the percentage of cells where the gene is detected in the cluster
pct.2	the percentage of cells where the gene is detected on average in the other clusters
p_val	p-value not adjusted for multiple test correction
p_val_adj	adjusted p-value, based on bonferroni correction using all genes in the dataset, used to determine significance
Gene name	gene symbol
