# Supplementary material for: Single-Nucleus RNA-Seq Reveals Spermatogonial Stem Cell Developmental Pattern in Shaziling Pigs
Source: Biomolecules. 2024 May 21;14(6):607. doi: 10.3390/biom14060607 (PMC11202124; doi:10.3390/biom14060607)
Supplement: Supplementary file 1 [file biomolecules-14-00607-s001.zip › Supplementary Table S4.xlsx]

## Sheet: Sheet1
Cell Cluster	avg_log2FC	pct.1	pct.2	p_val	p_val_adj	Gene name
Undiff_1_SPG	4.02962	0.945	0.051	0	0	HS3ST4
Undiff_1_SPG	2.92858	0.868	0.059	0	0	GABRG3
Undiff_1_SPG	2.91466	0.879	0.108	0	0	SLC35F3
Undiff_1_SPG	2.87469	0.852	0.086	0	0	TMEM132D
Undiff_1_SPG	2.82901	0.948	0.227	0	0	RBFOX1
Undiff_1_SPG	2.81657	0.929	0.157	0	0	CTNND2
Undiff_1_SPG	2.67056	0.791	0.069	0	0	GRM5
Undiff_1_SPG	2.5148	0.791	0.073	0	0	KIRREL3
Undiff_1_SPG	2.44996	0.835	0.098	0	0	KCNQ5
Undiff_1_SPG	2.4451	0.753	0.056	0	0	ENSSSCG00000047287
Undiff_1_SPG	2.42894	0.679	0.058	0	0	UNC5D
Undiff_1_SPG	2.41624	0.849	0.147	0	0	NRG3
Undiff_1_SPG	2.39875	0.717	0.047	0	0	KCNH8
Undiff_1_SPG	2.39172	0.934	0.207	0	0	ENSSSCG00000042796
Undiff_1_SPG	2.37397	0.945	0.197	0	0	NRG1
Undiff_1_SPG	2.36184	0.81	0.129	0	0	IL1RAPL1
Undiff_1_SPG	2.35071	0.698	0.076	0	0	CACNA1E
Undiff_1_SPG	2.33378	0.838	0.148	0	0	MTUS2
Undiff_1_SPG	2.30958	0.885	0.152	0	0	ENSSSCG00000045227
Undiff_1_SPG	2.27552	0.827	0.102	0	0	TENM2
Undiff_1_SPG	2.27179	0.67	0.042	0	0	SORCS1
Undiff_1_SPG	2.20491	0.852	0.111	0	0	ENSSSCG00000051294
Undiff_1_SPG	2.19647	0.819	0.153	0	0	ENSSSCG00000039306
Undiff_1_SPG	2.15902	0.673	0.057	0	0	AK5
Undiff_1_SPG	2.13626	0.679	0.095	0	0	RGS6
Undiff_1_SPG	2.11923	0.615	0.055	0	0	LHFPL3
Undiff_1_SPG	2.11315	0.766	0.125	0	0	ENSSSCG00000041002
Undiff_1_SPG	2.10698	0.758	0.079	0	0	ZNF804A
Undiff_1_SPG	2.09825	0.684	0.082	0	0	DPP6
Undiff_1_SPG	2.08529	0.703	0.073	0	0	TMEM132C
Undiff_1_SPG	2.06284	0.747	0.108	0	0	ENSSSCG00000042979
Undiff_1_SPG	2.05975	0.643	0.056	0	0	RIMS1
Undiff_1_SPG	2.01592	0.821	0.138	0	0	DPP10
Undiff_1_SPG	2.00782	0.676	0.083	0	0	HS6ST3
Undiff_1_SPG	1.99311	0.747	0.102	0	0	PLD5
Undiff_1_SPG	1.97968	0.643	0.065	0	0	OPCML
Undiff_1_SPG	1.95083	0.643	0.04	0	0	EYA4
Undiff_1_SPG	1.95	0.703	0.065	0	0	SLC24A2
Undiff_1_SPG	1.93949	0.659	0.054	0	0	ENSSSCG00000048756
Undiff_1_SPG	1.9384	0.511	0.015	0	0	GABRB3
Undiff_1_SPG	1.86624	0.783	0.121	0	0	SLIT2
Undiff_1_SPG	1.8386	0.536	0.032	0	0	NRCAM
Undiff_1_SPG	1.82432	0.64	0.083	0	0	CHODL
Undiff_1_SPG	1.82383	0.566	0.056	0	0	CNTN4
Undiff_1_SPG	1.81104	0.728	0.102	0	0	DGKI
Undiff_1_SPG	1.80983	0.58	0.049	0	0	ENSSSCG00000042894
Undiff_1_SPG	1.78205	0.648	0.077	0	0	GRIA4
Undiff_1_SPG	1.77955	0.635	0.063	0	0	KCNQ3
Undiff_1_SPG	1.72628	0.478	0.025	0	0	ENSSSCG00000045708
Undiff_1_SPG	1.70059	0.591	0.073	0	0	THSD7B
Undiff_1_SPG	1.69187	0.508	0.031	0	0	ENSSSCG00000045742
Undiff_1_SPG	1.67381	0.602	0.062	0	0	GALNT13
Undiff_1_SPG	1.63694	0.585	0.065	0	0	GSG1L
Undiff_1_SPG	1.6344	0.451	0.027	0	0	ENSSSCG00000009754
Undiff_1_SPG	1.6207	0.552	0.062	0	0	TMEM117
Undiff_1_SPG	1.59542	0.431	0.009	0	0	ENSSSCG00000047033
Undiff_1_SPG	1.58218	0.407	0.033	0	0	COL23A1
Undiff_1_SPG	1.5772	0.426	0.021	0	0	SNAP91
Undiff_1_SPG	1.56761	0.58	0.067	0	0	CACNA2D3
Undiff_1_SPG	1.55566	0.495	0.036	0	0	ENSSSCG00000051588
Undiff_1_SPG	1.51127	0.547	0.063	0	0	VEPH1
Undiff_1_SPG	1.49261	0.475	0.045	0	0	MORC1
Undiff_1_SPG	1.4776	0.39	0.008	0	0	ENSSSCG00000045193
Undiff_1_SPG	1.46117	0.459	0.024	0	0	ENSSSCG00000009543
Undiff_1_SPG	1.46028	0.467	0.039	0	0	ENSSSCG00000035092
Undiff_1_SPG	1.4577	0.39	0.023	0	0	ENSSSCG00000049210
Undiff_1_SPG	1.4447	0.473	0.042	0	0	SYNPR
Undiff_1_SPG	1.42538	0.412	0.015	0	0	ANO1
Undiff_1_SPG	1.41104	0.429	0.023	0	0	ENSSSCG00000033271
Undiff_1_SPG	1.40586	0.475	0.033	0	0	LRFN5
Undiff_1_SPG	1.40109	0.346	0.007	0	0	MKX
Undiff_1_SPG	1.39565	0.445	0.031	0	0	KSR2
Undiff_1_SPG	1.37468	0.442	0.031	0	0	NKAIN3
Undiff_1_SPG	1.36944	0.418	0.028	0	0	ENSSSCG00000050286
Undiff_1_SPG	1.36764	0.448	0.04	0	0	ENSSSCG00000041478
Undiff_1_SPG	1.35731	0.382	0.016	0	0	ENSSSCG00000004839
Undiff_1_SPG	1.33873	0.396	0.022	0	0	HS3ST5
Undiff_1_SPG	1.33112	0.401	0.031	0	0	PLPPR1
Undiff_1_SPG	1.30569	0.379	0.029	0	0	ENSSSCG00000047920
Undiff_1_SPG	1.29568	0.352	0.02	0	0	ENSSSCG00000051034
Undiff_1_SPG	1.28378	0.354	0.015	0	0	TRHDE
Undiff_1_SPG	1.26099	0.357	0.013	0	0	MYO3B
Undiff_1_SPG	1.25018	0.346	0.024	0	0	PKHD1
Undiff_1_SPG	1.21297	0.33	0.014	0	0	ENSSSCG00000043464
Undiff_1_SPG	1.19725	0.324	0.021	0	0	EYA1
Undiff_1_SPG	1.16834	0.275	0.01	0	0	ENSSSCG00000041264
Undiff_1_SPG	1.16333	0.297	0.012	0	0	B4GALNT3
Undiff_1_SPG	1.15428	0.327	0.013	0	0	ENSSSCG00000036551
Undiff_1_SPG	1.14514	0.36	0.023	0	0	ENSSSCG00000040340
Undiff_1_SPG	1.12238	0.302	0.018	0	0	PTPRO
Undiff_1_SPG	1.10633	0.321	0.014	0	0	ENSSSCG00000047960
Undiff_1_SPG	1.06862	0.316	0.011	0	0	CRACDL
Undiff_1_SPG	1.06168	0.277	0.016	0	0	SNCA
Undiff_1_SPG	1.04698	0.283	0.016	0	0	ENSSSCG00000050303
Undiff_1_SPG	1.04115	0.258	0.004	0	0	CASR
Undiff_1_SPG	1.03665	0.286	0.013	0	0	ENSSSCG00000046377
Undiff_1_SPG	1.02731	0.275	0.005	0	0	KCNMB4
Undiff_1_SPG	1.00501	0.327	0.023	0	0	ENSSSCG00000038276
Undiff_1_SPG	1.00127	0.258	0.013	0	0	DSCAML1
Undiff_1_SPG	0.951094	0.269	0.011	0	0	ENSSSCG00000025005
Undiff_1_SPG	0.940746	0.264	0.01	0	0	PTPRQ
Undiff_1_SPG	0.927937	0.25	0.005	0	0	PRDM6
Undiff_1_SPG	0.88483	0.264	0.013	0	0	ENSSSCG00000048608
Undiff_1_SPG	2.36771	0.893	0.19	1.03459e-305	2.86384e-301	ENSSSCG00000047974
Undiff_1_SPG	1.40475	0.478	0.049	6.3792e-305	1.76583e-300	CDH8
Undiff_1_SPG	1.79394	0.637	0.088	8.24141e-305	2.28131e-300	ENSSSCG00000050427
Undiff_1_SPG	1.63042	0.607	0.079	4.45249e-302	1.23249e-297	OTUD7A
Undiff_1_SPG	1.7285	0.571	0.072	5.99088e-302	1.65834e-297	PDZRN4
Undiff_1_SPG	2.40738	0.901	0.198	5.18703e-301	1.43582e-296	ENSSSCG00000041190
Undiff_1_SPG	1.96152	0.769	0.13	9.51682e-301	2.63435e-296	EPHA6
Undiff_1_SPG	2.13031	0.791	0.146	2.61504e-299	7.23869e-295	CPNE4
Undiff_1_SPG	1.17311	0.283	0.018	1.08935e-298	3.01543e-294	XKR4
Undiff_1_SPG	1.27821	0.456	0.046	1.12149e-292	3.10439e-288	DNAJC6
Undiff_1_SPG	1.25415	0.39	0.034	5.8365e-292	1.6156e-287	GDA
Undiff_1_SPG	2.00504	0.783	0.142	2.55266e-290	7.06602e-286	SDK1
Undiff_1_SPG	1.42092	0.437	0.043	4.60956e-290	1.27597e-285	PAK5
Undiff_1_SPG	1.44766	0.44	0.044	9.11535e-290	2.52322e-285	DCC
Undiff_1_SPG	1.38882	0.442	0.044	5.09717e-288	1.41095e-283	ENSSSCG00000042172
Undiff_1_SPG	1.08941	0.266	0.016	6.53674e-288	1.80943e-283	ENSSSCG00000042850
Undiff_1_SPG	1.39173	0.453	0.046	8.65344e-287	2.39536e-282	ENSSSCG00000041704
Undiff_1_SPG	0.919765	0.288	0.019	6.07987e-283	1.68297e-278	CDH7
Undiff_1_SPG	1.2333	0.401	0.037	4.86396e-282	1.34639e-277	GRID1
Undiff_1_SPG	1.54769	0.522	0.063	1.80204e-279	4.98823e-275	GRM8
Undiff_1_SPG	1.2568	0.467	0.05	4.82208e-279	1.3348e-274	ENSSSCG00000043788
Undiff_1_SPG	1.44484	0.519	0.064	2.18004e-276	6.03457e-272	PTPRZ1
Undiff_1_SPG	1.59394	0.618	0.09	4.16987e-275	1.15426e-270	COL22A1
Undiff_1_SPG	0.929857	0.283	0.019	1.87537e-272	5.19122e-268	TP63
Undiff_1_SPG	1.26709	0.412	0.041	4.3255e-272	1.19734e-267	ENSSSCG00000042558
Undiff_1_SPG	1.84727	0.843	0.172	8.02899e-272	2.22251e-267	ERC2
Undiff_1_SPG	0.937323	0.283	0.019	8.52197e-271	2.35897e-266	ENSSSCG00000048946
Undiff_1_SPG	1.43449	0.522	0.065	1.28582e-270	3.55927e-266	ENSSSCG00000035828
Undiff_1_SPG	1.6106	0.665	0.104	3.59765e-270	9.95866e-266	NCAM2
Undiff_1_SPG	1.74956	0.687	0.116	6.46242e-268	1.78886e-263	ENSSSCG00000041528
Undiff_1_SPG	0.961573	0.258	0.016	6.56343e-268	1.81682e-263	ENSSSCG00000051579
Undiff_1_SPG	1.79784	0.703	0.121	4.94847e-267	1.36978e-262	NRXN1
Undiff_1_SPG	1.81104	0.758	0.14	1.04894e-265	2.90356e-261	ENSSSCG00000045408
Undiff_1_SPG	0.989823	0.297	0.022	4.51909e-265	1.25093e-260	ENSSSCG00000045006
Undiff_1_SPG	1.74853	0.648	0.104	5.97297e-263	1.65338e-258	DLGAP2
Undiff_1_SPG	1.20303	0.349	0.031	7.97833e-263	2.20848e-258	ENSSSCG00000044366
Undiff_1_SPG	1.13515	0.31	0.024	8.66575e-262	2.39877e-257	PPFIA2
Undiff_1_SPG	0.99677	0.31	0.024	2.79122e-261	7.72636e-257	COL9A1
Undiff_1_SPG	1.0824	0.327	0.027	1.51148e-260	4.18392e-256	FAM78B
Undiff_1_SPG	2.29263	0.849	0.198	1.87023e-257	5.17698e-253	GPC5
Undiff_1_SPG	1.01139	0.316	0.025	1.44884e-256	4.01052e-252	SORCS3
Undiff_1_SPG	1.64209	0.566	0.081	1.70283e-256	4.71361e-252	PAH
Undiff_1_SPG	2.36327	0.94	0.264	1.62026e-255	4.48505e-251	NRXN3
Undiff_1_SPG	1.27473	0.451	0.051	7.9141e-254	2.1907e-249	SLC1A2
Undiff_1_SPG	1.71598	0.659	0.11	8.79013e-254	2.4332e-249	ENSSSCG00000047722
Undiff_1_SPG	1.77584	0.791	0.159	1.35402e-253	3.74806e-249	NEGR1
Undiff_1_SPG	2.00085	0.783	0.162	5.02874e-253	1.392e-248	DIO2
Undiff_1_SPG	2.21784	0.885	0.24	5.52708e-253	1.52995e-248	DGKB
Undiff_1_SPG	1.05233	0.316	0.026	1.22889e-252	3.40168e-248	APBA2
Undiff_1_SPG	1.02343	0.302	0.024	2.39348e-252	6.6254e-248	ENSSSCG00000023125
Undiff_1_SPG	1.52094	0.58	0.084	4.17264e-252	1.15503e-247	GRIK2
Undiff_1_SPG	1.87704	0.766	0.16	8.80866e-252	2.43833e-247	ENSSSCG00000042603
Undiff_1_SPG	1.92289	0.797	0.161	5.1679e-251	1.43053e-246	ENSSSCG00000048251
Undiff_1_SPG	1.25829	0.393	0.04	8.96385e-249	2.48128e-244	EPHB1
Undiff_1_SPG	1.52385	0.514	0.069	1.52907e-243	4.23263e-239	KHDRBS2
Undiff_1_SPG	1.35054	0.401	0.043	1.01299e-240	2.80406e-236	FSTL5
Undiff_1_SPG	2.09582	0.703	0.139	8.46035e-240	2.34191e-235	ENSSSCG00000045823
Undiff_1_SPG	1.3253	0.459	0.056	1.89786e-239	5.25347e-235	ENSSSCG00000049499
Undiff_1_SPG	1.6903	0.582	0.093	5.43567e-238	1.50465e-233	ENSSSCG00000042021
Undiff_1_SPG	1.59537	0.624	0.103	4.2287e-237	1.17055e-232	ENSSSCG00000038421
Undiff_1_SPG	0.890507	0.28	0.022	8.69753e-233	2.40756e-228	ACTN2
Undiff_1_SPG	1.67509	0.698	0.135	1.77282e-232	4.90733e-228	CCDC178
Undiff_1_SPG	1.03428	0.297	0.025	2.64319e-232	7.31662e-228	ENSSSCG00000041175
Undiff_1_SPG	0.975933	0.275	0.021	1.76399e-231	4.88291e-227	GPR39
Undiff_1_SPG	1.37658	0.566	0.086	4.68347e-231	1.29643e-226	VWF
Undiff_1_SPG	2.01309	0.731	0.154	1.12529e-230	3.1149e-226	CYP2C42
Undiff_1_SPG	1.67521	0.846	0.189	1.58948e-230	4.39983e-226	ENSSSCG00000015193
Undiff_1_SPG	1.0213	0.396	0.043	2.04564e-229	5.66254e-225	LAMA3
Undiff_1_SPG	2.10197	0.857	0.219	2.43151e-229	6.73066e-225	CCSER1
Undiff_1_SPG	1.02808	0.313	0.028	3.68644e-229	1.02044e-224	ADGRG6
Undiff_1_SPG	1.57099	0.58	0.091	4.15929e-228	1.15133e-223	ENSSSCG00000031436
Undiff_1_SPG	1.29803	0.473	0.062	4.68539e-228	1.29696e-223	ADAMTS19
Undiff_1_SPG	1.65938	0.89	0.227	7.53495e-226	2.08575e-221	ROBO2
Undiff_1_SPG	1.88389	0.569	0.094	1.84825e-225	5.11614e-221	RNF220
Undiff_1_SPG	0.898108	0.33	0.03	3.08896e-225	8.55056e-221	ST8SIA1
Undiff_1_SPG	1.40864	0.596	0.097	9.87902e-225	2.73461e-220	NTN1
Undiff_1_SPG	1.12334	0.374	0.04	2.03058e-224	5.62086e-220	HTR1F
Undiff_1_SPG	1.7625	0.58	0.097	2.87738e-224	7.96489e-220	FRMD5
Undiff_1_SPG	1.00337	0.288	0.025	2.05517e-221	5.6889e-217	ENSSSCG00000038215
Undiff_1_SPG	2.09566	0.75	0.173	7.61655e-221	2.10834e-216	SGCZ
Undiff_1_SPG	1.13663	0.39	0.044	8.37349e-219	2.31787e-214	ENSSSCG00000048784
Undiff_1_SPG	1.34761	0.536	0.082	1.36805e-217	3.7869e-213	KCNK2
Undiff_1_SPG	1.74023	0.739	0.156	2.84563e-217	7.877e-213	ENSSSCG00000043455
Undiff_1_SPG	1.52274	0.56	0.092	1.32821e-215	3.67661e-211	TRDN
Undiff_1_SPG	0.903174	0.261	0.021	6.04862e-215	1.67432e-210	ENSSSCG00000011489
Undiff_1_SPG	1.52829	0.585	0.099	1.23434e-214	3.41679e-210	ENSSSCG00000046902
Undiff_1_SPG	1.44885	0.604	0.106	1.25086e-214	3.4625e-210	PDE1C
Undiff_1_SPG	0.954902	0.28	0.024	2.88678e-214	7.99089e-210	RGS17
Undiff_1_SPG	2.31026	0.953	0.345	7.5164e-214	2.08061e-209	KCNIP4
Undiff_1_SPG	1.6419	0.701	0.141	7.64717e-214	2.11681e-209	ENSSSCG00000032000
Undiff_1_SPG	1.56383	0.635	0.119	9.0552e-213	2.50657e-208	TRPM3
Undiff_1_SPG	1.37253	0.58	0.097	2.38885e-212	6.61257e-208	ASTN2
Undiff_1_SPG	0.989579	0.288	0.026	2.7689e-211	7.66459e-207	ENSSSCG00000039823
Undiff_1_SPG	1.38573	0.734	0.146	2.9358e-211	8.12658e-207	SPOCK3
Undiff_1_SPG	1.63089	0.849	0.21	4.273e-211	1.18281e-206	KCNJ16
Undiff_1_SPG	1.59809	0.725	0.155	5.20051e-211	1.43955e-206	ENSSSCG00000003690
Undiff_1_SPG	1.7939	0.717	0.154	1.22663e-210	3.39543e-206	CTNNA3
Undiff_1_SPG	0.946344	0.31	0.029	1.23381e-210	3.41532e-206	CNTN6
Undiff_1_SPG	1.80095	0.802	0.205	4.34517e-210	1.20279e-205	ANKS1B
Undiff_1_SPG	1.60606	0.687	0.139	2.02225e-209	5.59778e-205	CADPS2
Undiff_1_SPG	1.00745	0.324	0.032	6.9026e-208	1.91071e-203	ENSSSCG00000013754
Undiff_1_SPG	0.983264	0.31	0.03	1.52795e-206	4.22952e-202	ENSSSCG00000045100
Undiff_1_SPG	1.42415	0.571	0.098	5.64434e-206	1.56241e-201	POU6F2
Undiff_1_SPG	1.79143	0.813	0.208	7.05132e-204	1.95188e-199	CSMD3
Undiff_1_SPG	0.867833	0.25	0.02	1.25168e-203	3.46479e-199	ENSSSCG00000046284
Undiff_1_SPG	1.53516	0.602	0.11	8.57035e-203	2.37236e-198	ENSSSCG00000049539
Undiff_1_SPG	1.10177	0.335	0.035	1.28241e-202	3.54983e-198	ENSSSCG00000042827
Undiff_1_SPG	1.36916	0.566	0.097	1.3706e-202	3.79396e-198	KIF26B
Undiff_1_SPG	1.15069	0.431	0.057	1.57708e-201	4.36551e-197	ENSSSCG00000047619
Undiff_1_SPG	0.933495	0.335	0.035	5.23681e-201	1.4496e-196	ENSSSCG00000046421
Undiff_1_SPG	1.29812	0.508	0.078	5.78089e-201	1.60021e-196	BMERB1
Undiff_1_SPG	1.51223	0.775	0.177	1.09109e-200	3.02023e-196	MDGA2
Undiff_1_SPG	0.864293	0.283	0.026	2.10708e-200	5.8326e-196	ENSSSCG00000010165
Undiff_1_SPG	1.11318	0.341	0.037	3.40461e-200	9.42429e-196	ENSSSCG00000033215
Undiff_1_SPG	1.45455	0.734	0.157	1.57335e-199	4.35519e-195	PRTG
Undiff_1_SPG	1.53017	0.61	0.116	1.81244e-199	5.01702e-195	CNTNAP5
Undiff_1_SPG	1.20805	0.703	0.147	2.85759e-199	7.91009e-195	IQCM
Undiff_1_SPG	1.40444	0.492	0.075	9.16292e-199	2.53639e-194	SAMD12
Undiff_1_SPG	1.64342	0.679	0.147	9.34206e-198	2.58598e-193	KIAA1549L
Undiff_1_SPG	1.26717	0.434	0.059	2.07379e-197	5.74047e-193	SHANK2
Undiff_1_SPG	1.27541	0.736	0.16	2.47101e-197	6.83999e-193	ENSSSCG00000050877
Undiff_1_SPG	1.54495	0.745	0.166	1.12972e-196	3.12717e-192	ENSSSCG00000050424
Undiff_1_SPG	1.71398	0.852	0.227	1.81472e-196	5.02332e-192	ENSSSCG00000043083
Undiff_1_SPG	1.27371	0.407	0.053	2.11315e-196	5.84941e-192	ENSSSCG00000047819
Undiff_1_SPG	1.09734	0.385	0.047	2.90555e-196	8.04287e-192	ENSSSCG00000034578
Undiff_1_SPG	1.53629	0.657	0.134	3.90529e-196	1.08102e-191	ENSSSCG00000035981
Undiff_1_SPG	1.50537	0.585	0.103	1.04293e-195	2.88693e-191	ERG
Undiff_1_SPG	1.60998	0.701	0.157	1.54442e-195	4.27511e-191	CLSTN2
Undiff_1_SPG	1.15908	0.387	0.048	1.97779e-195	5.47473e-191	DNAH11
Undiff_1_SPG	1.3565	0.547	0.093	3.1407e-195	8.69376e-191	ESRRG
Undiff_1_SPG	0.784232	0.258	0.022	3.1919e-194	8.83551e-190	ALPK2
Undiff_1_SPG	1.45182	0.599	0.111	3.45805e-194	9.57222e-190	ENSSSCG00000006726
Undiff_1_SPG	0.775535	0.261	0.023	1.03528e-193	2.86575e-189	ENSSSCG00000044290
Undiff_1_SPG	1.70512	0.843	0.239	1.33514e-192	3.69579e-188	ITPRID1
Undiff_1_SPG	1.45463	0.654	0.13	1.8324e-192	5.07226e-188	FRMPD4
Undiff_1_SPG	1.24216	0.396	0.052	2.801e-192	7.75344e-188	IL1RAPL2
Undiff_1_SPG	1.67475	0.78	0.189	2.91595e-192	8.07164e-188	ENSSSCG00000050605
Undiff_1_SPG	0.924547	0.286	0.027	2.28071e-191	6.31324e-187	GLRB
Undiff_1_SPG	1.15448	0.412	0.055	2.86226e-191	7.92301e-187	ENSSSCG00000050582
Undiff_1_SPG	0.955259	0.313	0.032	2.98829e-191	8.27187e-187	CPE
Undiff_1_SPG	1.01991	0.294	0.029	1.68011e-190	4.65072e-186	PGBD5
Undiff_1_SPG	1.70594	0.758	0.185	5.22845e-190	1.44729e-185	RGS7
Undiff_1_SPG	0.857829	0.349	0.04	1.72406e-189	4.77236e-185	GABRA2
Undiff_1_SPG	2.3033	0.995	0.623	1.24097e-188	3.43513e-184	EEA1
Undiff_1_SPG	1.35744	0.574	0.105	2.1835e-188	6.04416e-184	ENSSSCG00000044587
Undiff_1_SPG	1.50855	0.78	0.194	4.06104e-188	1.12414e-183	FOXP2
Undiff_1_SPG	0.8396	0.272	0.025	6.03666e-188	1.67101e-183	ENSSSCG00000009281
Undiff_1_SPG	1.0738	0.316	0.034	1.3373e-187	3.70178e-183	MYBPC1
Undiff_1_SPG	1.12239	0.349	0.041	2.09725e-187	5.80539e-183	ENSSSCG00000048477
Undiff_1_SPG	1.24254	0.492	0.077	2.63299e-187	7.28837e-183	AKR1D1
Undiff_1_SPG	1.12815	0.382	0.049	3.39091e-187	9.38637e-183	ENSSSCG00000010626
Undiff_1_SPG	0.928389	0.305	0.031	4.21915e-187	1.1679e-182	SLC9A7
Undiff_1_SPG	1.66945	0.962	0.299	5.82595e-187	1.61268e-182	DSCAM
Undiff_1_SPG	1.0976	0.352	0.042	4.29994e-186	1.19027e-181	ENSSSCG00000039009
Undiff_1_SPG	1.38729	0.574	0.106	8.37049e-186	2.31704e-181	ENSSSCG00000006958
Undiff_1_SPG	1.7049	0.755	0.198	2.67792e-185	7.41274e-181	ENSSSCG00000038539
Undiff_1_SPG	1.54945	0.725	0.165	2.84805e-185	7.88369e-181	ENSSSCG00000042415
Undiff_1_SPG	1.33233	0.462	0.071	1.3826e-183	3.82718e-179	GRIK1
Undiff_1_SPG	1.17264	0.365	0.046	4.20254e-183	1.1633e-178	PRLR
Undiff_1_SPG	1.67133	0.885	0.265	5.55361e-183	1.5373e-178	TENM3
Undiff_1_SPG	1.31516	0.67	0.138	1.92801e-181	5.33691e-177	IGF2BP2
Undiff_1_SPG	1.01646	0.308	0.033	8.34884e-181	2.31104e-176	ST8SIA6
Undiff_1_SPG	1.28035	0.547	0.096	9.83953e-181	2.72368e-176	MCTP1
Undiff_1_SPG	1.31039	0.497	0.085	1.17172e-180	3.24345e-176	PCLO
Undiff_1_SPG	1.62438	0.753	0.19	1.73705e-180	4.80834e-176	ENSSSCG00000050950
Undiff_1_SPG	1.67676	0.723	0.177	3.45376e-180	9.56036e-176	ASIC2
Undiff_1_SPG	1.40254	0.67	0.147	5.90319e-180	1.63406e-175	PRKCA
Undiff_1_SPG	1.42497	0.582	0.112	2.02097e-179	5.59425e-175	CADM2
Undiff_1_SPG	1.25355	0.431	0.064	2.03175e-179	5.62408e-175	IQCJ
Undiff_1_SPG	1.52764	0.626	0.131	3.14107e-179	8.6948e-175	ATP8A2
Undiff_1_SPG	1.32026	0.44	0.066	4.50403e-178	1.24676e-173	KCTD8
Undiff_1_SPG	1.20115	0.503	0.085	4.55197e-178	1.26003e-173	SKAP1
Undiff_1_SPG	1.95828	0.934	0.367	1.29057e-177	3.57242e-173	MACROD2
Undiff_1_SPG	1.68615	0.849	0.26	5.30307e-177	1.46794e-172	ENSSSCG00000041432
Undiff_1_SPG	1.31055	0.387	0.052	1.86415e-176	5.16014e-172	WDR49
Undiff_1_SPG	1.67867	0.83	0.262	4.78076e-176	1.32336e-171	DCLK1
Undiff_1_SPG	1.94784	0.819	0.267	1.41105e-175	3.90594e-171	SLC25A21
Undiff_1_SPG	1.26194	0.613	0.123	1.73946e-175	4.81499e-171	CHST9
Undiff_1_SPG	1.91365	0.948	0.387	6.1326e-175	1.69757e-170	KAZN
Undiff_1_SPG	1.40025	0.654	0.14	6.29457e-175	1.7424e-170	ENSSSCG00000023479
Undiff_1_SPG	1.69736	0.89	0.289	7.39484e-175	2.04697e-170	FGF14
Undiff_1_SPG	1.45573	0.736	0.175	1.37172e-174	3.79707e-170	SHISA9
Undiff_1_SPG	1.46455	0.78	0.205	1.50693e-174	4.17133e-170	NTM
Undiff_1_SPG	0.996617	0.338	0.041	1.80266e-173	4.98994e-169	ABCA6
Undiff_1_SPG	0.974579	0.321	0.037	2.74516e-173	7.59888e-169	ENSSSCG00000048531
Undiff_1_SPG	1.05615	0.426	0.064	3.09745e-173	8.57405e-169	DACH2
Undiff_1_SPG	1.34351	0.703	0.165	5.12787e-173	1.41945e-168	TMEM108
Undiff_1_SPG	1.01368	0.313	0.036	5.47853e-173	1.51651e-168	ENSSSCG00000045594
Undiff_1_SPG	0.936561	0.264	0.026	1.18171e-172	3.27109e-168	AGMO
Undiff_1_SPG	1.0424	0.36	0.046	1.74321e-172	4.82539e-168	GNGT1
Undiff_1_SPG	1.7308	0.865	0.284	3.11296e-171	8.61698e-167	CACNB2
Undiff_1_SPG	1.43459	0.602	0.131	9.71481e-171	2.68916e-166	ENSSSCG00000048397
Undiff_1_SPG	1.17253	0.418	0.061	1.41351e-170	3.91274e-166	ENSSSCG00000040615
Undiff_1_SPG	1.31499	0.538	0.102	3.00546e-170	8.31941e-166	BMPER
Undiff_1_SPG	1.45317	0.805	0.218	6.41811e-170	1.7766e-165	GALNT17
Undiff_1_SPG	1.30545	0.418	0.064	2.3533e-169	6.51417e-165	ENSSSCG00000045101
Undiff_1_SPG	1.0624	0.387	0.053	2.87025e-169	7.94514e-165	TSHZ3
Undiff_1_SPG	1.22192	0.363	0.049	5.43747e-169	1.50515e-164	ENSSSCG00000048105
Undiff_1_SPG	1.04774	0.549	0.101	6.13141e-169	1.69724e-164	MAP2
Undiff_1_SPG	1.39531	0.464	0.078	2.43331e-168	6.73565e-164	LRRC7
Undiff_1_SPG	0.794741	0.335	0.04	3.04482e-167	8.42836e-163	EPHA5
Undiff_1_SPG	0.928426	0.302	0.034	4.94562e-167	1.369e-162	RTN1
Undiff_1_SPG	1.01026	0.305	0.035	9.15959e-167	2.53546e-162	LRRTM4
Undiff_1_SPG	1.58771	0.714	0.179	6.16165e-166	1.70561e-161	CA10
Undiff_1_SPG	1.10586	0.758	0.188	1.04028e-165	2.87961e-161	PDE3A
Undiff_1_SPG	1.47424	0.662	0.151	1.7531e-165	4.85275e-161	ENSSSCG00000044928
Undiff_1_SPG	1.44488	0.731	0.19	2.48785e-165	6.88661e-161	EML5
Undiff_1_SPG	1.5465	0.78	0.209	1.77942e-164	4.92561e-160	NCAM1
Undiff_1_SPG	1.20435	0.486	0.084	1.10877e-163	3.06919e-159	DIPK1A
Undiff_1_SPG	1.73474	0.852	0.285	1.51115e-163	4.183e-159	CAMK1D
Undiff_1_SPG	1.41798	0.863	0.269	2.36321e-163	6.5416e-159	NKAIN2
Undiff_1_SPG	1.00001	0.308	0.036	8.41264e-163	2.3287e-158	ENSSSCG00000044593
Undiff_1_SPG	0.991155	0.371	0.051	2.16452e-162	5.9916e-158	SATB2
Undiff_1_SPG	1.80728	0.896	0.333	2.58612e-162	7.15865e-158	MAGI2
Undiff_1_SPG	1.36	0.497	0.092	3.08664e-162	8.54414e-158	ENSSSCG00000049265
Undiff_1_SPG	1.10499	0.341	0.044	5.54927e-162	1.53609e-157	NFASC
Undiff_1_SPG	1.08252	0.437	0.071	6.18559e-161	1.71223e-156	ADAMTS18
Undiff_1_SPG	1.00257	0.335	0.043	1.18153e-160	3.27058e-156	ENSSSCG00000046151
Undiff_1_SPG	1.06704	0.321	0.04	1.74943e-160	4.84261e-156	ENSSSCG00000051497
Undiff_1_SPG	1.05284	0.571	0.111	3.93168e-160	1.08833e-155	CYP7B1
Undiff_1_SPG	0.914777	0.308	0.036	4.76715e-160	1.31959e-155	PPARG
Undiff_1_SPG	1.33401	0.668	0.157	5.07006e-160	1.40344e-155	KCND2
Undiff_1_SPG	1.40405	0.604	0.135	9.32259e-160	2.58059e-155	ENSSSCG00000050944
Undiff_1_SPG	0.890916	0.277	0.03	2.24444e-159	6.21283e-155	SCD5
Undiff_1_SPG	1.05737	0.412	0.064	1.69242e-158	4.6848e-154	ARHGAP44
Undiff_1_SPG	1.43014	0.588	0.127	2.35424e-158	6.51676e-154	ENSSSCG00000046672
Undiff_1_SPG	1.47854	0.668	0.168	8.0714e-158	2.23424e-153	TEX14
Undiff_1_SPG	0.979627	0.255	0.026	1.11315e-157	3.0813e-153	NXPH2
Undiff_1_SPG	1.65992	0.802	0.245	9.30023e-157	2.5744e-152	ELOVL6
Undiff_1_SPG	0.995561	0.401	0.06	1.12786e-156	3.12202e-152	MLLT3
Undiff_1_SPG	1.32105	0.426	0.071	7.59114e-156	2.1013e-151	SH3GL2
Undiff_1_SPG	1.28403	0.5	0.094	8.81383e-156	2.43976e-151	ENSSSCG00000022331
Undiff_1_SPG	1.51709	0.692	0.181	3.56212e-153	9.86031e-149	ART3
Undiff_1_SPG	1.14651	0.407	0.064	4.88484e-153	1.35217e-148	COL4A6
Undiff_1_SPG	1.25427	0.497	0.094	1.10336e-152	3.05422e-148	ENSSSCG00000043881
Undiff_1_SPG	1.02447	0.843	0.291	2.9305e-152	8.11191e-148	LUZP2
Undiff_1_SPG	1.32097	0.516	0.101	6.3882e-152	1.76832e-147	TRPA1
Undiff_1_SPG	1.3302	0.569	0.122	1.18023e-151	3.26699e-147	ENSSSCG00000041329
Undiff_1_SPG	1.09238	0.39	0.061	5.99491e-151	1.65945e-146	TG
Undiff_1_SPG	1.10536	0.368	0.055	6.43666e-151	1.78173e-146	ENSSSCG00000051065
Undiff_1_SPG	1.37536	0.775	0.225	8.74696e-151	2.42125e-146	NR3C2
Undiff_1_SPG	1.381	0.679	0.171	1.20855e-150	3.34538e-146	ENSSSCG00000043665
Undiff_1_SPG	1.50094	0.69	0.189	2.83376e-150	7.84413e-146	HAO2
Undiff_1_SPG	1.32402	0.541	0.109	3.43488e-150	9.5081e-146	THRB
Undiff_1_SPG	1.45387	0.712	0.197	6.3705e-150	1.76342e-145	ENSSSCG00000049065
Undiff_1_SPG	1.53895	0.646	0.159	7.8489e-150	2.17266e-145	ENSSSCG00000048322
Undiff_1_SPG	1.07721	0.926	0.295	3.39856e-149	9.40757e-145	PTPRT
Undiff_1_SPG	1.1319	0.843	0.257	3.75905e-149	1.04054e-144	CNTN5
Undiff_1_SPG	1.34299	0.673	0.169	7.57509e-149	2.09686e-144	CCDC60
Undiff_1_SPG	1.07943	0.33	0.045	1.32061e-148	3.65557e-144	XKR9
Undiff_1_SPG	1.49661	0.72	0.2	4.20694e-148	1.16452e-143	NTNG1
Undiff_1_SPG	0.883488	0.305	0.038	7.27363e-147	2.01341e-142	ENSSSCG00000044298
Undiff_1_SPG	1.10078	0.324	0.044	2.98308e-146	8.25746e-142	ENSSSCG00000047750
Undiff_1_SPG	0.88756	0.25	0.027	8.29288e-146	2.29555e-141	ENSSSCG00000044632
Undiff_1_SPG	0.800702	0.255	0.028	9.38928e-146	2.59905e-141	GFRA1
Undiff_1_SPG	0.788473	0.255	0.028	1.3698e-145	3.79176e-141	SHC3
Undiff_1_SPG	1.37187	0.709	0.186	1.6887e-145	4.67448e-141	CDH4
Undiff_1_SPG	1.15678	0.687	0.176	1.90373e-145	5.2697e-141	ARHGAP24
Undiff_1_SPG	1.16012	0.462	0.086	1.16523e-144	3.22548e-140	ASTN1
Undiff_1_SPG	0.988592	0.393	0.062	4.16588e-144	1.15316e-139	ADCY2
Undiff_1_SPG	0.751003	0.28	0.033	4.23688e-144	1.17281e-139	MAPK4
Undiff_1_SPG	1.17552	0.519	0.107	1.00327e-143	2.77714e-139	STK31
Undiff_1_SPG	1.42725	0.739	0.219	1.56617e-143	4.33531e-139	ENSSSCG00000038414
Undiff_1_SPG	1.19798	0.492	0.096	1.84234e-143	5.09978e-139	DOK6
Undiff_1_SPG	1.01754	0.299	0.039	5.7067e-143	1.57967e-138	WIF1
Undiff_1_SPG	1.07432	0.538	0.11	1.58558e-142	4.38904e-138	CAP2
Undiff_1_SPG	0.899007	0.324	0.045	2.28521e-142	6.32568e-138	ENSSSCG00000048536
Undiff_1_SPG	1.03102	0.385	0.061	3.80631e-142	1.05362e-137	ENSSSCG00000050780
Undiff_1_SPG	1.20758	0.879	0.292	5.1439e-142	1.42388e-137	KCNB2
Undiff_1_SPG	1.42678	0.929	0.36	1.1969e-141	3.31313e-137	SOX5
Undiff_1_SPG	1.18465	0.544	0.117	5.0766e-141	1.40525e-136	ENSSSCG00000051283
Undiff_1_SPG	1.21429	0.552	0.121	1.28006e-140	3.54334e-136	PIK3C2G
Undiff_1_SPG	1.069	0.401	0.069	1.88753e-139	5.22489e-135	ENSSSCG00000042592
Undiff_1_SPG	1.32449	0.536	0.117	2.80698e-139	7.77e-135	HCN1
Undiff_1_SPG	0.897999	0.764	0.22	1.5404e-138	4.26399e-134	KCNIP1
Undiff_1_SPG	1.0665	0.42	0.074	6.06339e-138	1.67841e-133	EFHC2
Undiff_1_SPG	1.21936	0.739	0.217	1.92919e-137	5.34019e-133	RASGEF1B
Undiff_1_SPG	0.895396	0.473	0.091	2.94251e-137	8.14516e-133	RELN
Undiff_1_SPG	0.924172	0.283	0.036	4.25642e-137	1.17822e-132	CRB1
Undiff_1_SPG	0.929814	0.352	0.052	4.30056e-137	1.19044e-132	GABRB2
Undiff_1_SPG	1.22394	0.492	0.102	8.27235e-137	2.28987e-132	ZNF385B
Undiff_1_SPG	0.421269	0.885	0.299	9.5001e-137	2.62972e-132	NLGN1
Undiff_1_SPG	0.921912	0.299	0.04	4.62675e-136	1.28073e-131	ENSSSCG00000049223
Undiff_1_SPG	1.09412	0.371	0.06	1.02397e-135	2.83444e-131	FSTL4
Undiff_1_SPG	1.05321	0.404	0.071	1.12427e-135	3.11208e-131	GABBR2
Undiff_1_SPG	1.05353	0.335	0.05	1.05104e-134	2.9094e-130	GRIK4
Undiff_1_SPG	1.54962	0.951	0.509	5.41819e-134	1.49981e-129	DLG2
Undiff_1_SPG	1.35842	0.514	0.111	6.81798e-134	1.88728e-129	ENSSSCG00000041094
Undiff_1_SPG	0.999063	0.484	0.095	5.86044e-132	1.62223e-127	ENSSSCG00000003846
Undiff_1_SPG	1.09219	0.365	0.06	6.04396e-132	1.67303e-127	PTCHD4
Undiff_1_SPG	1.22956	0.552	0.127	7.73003e-132	2.13975e-127	CMTM8
Undiff_1_SPG	0.852968	0.269	0.034	1.23863e-131	3.42865e-127	KCNJ3
Undiff_1_SPG	1.06506	0.379	0.064	1.61869e-131	4.48068e-127	ENSSSCG00000047406
Undiff_1_SPG	1.27428	0.624	0.162	5.12888e-131	1.41973e-126	GPR158
Undiff_1_SPG	0.94726	0.549	0.124	9.60925e-131	2.65994e-126	PDE4B
Undiff_1_SPG	0.97731	0.484	0.098	3.64333e-130	1.00851e-125	SPOCK1
Undiff_1_SPG	1.07497	0.385	0.067	4.59158e-130	1.27099e-125	MEI4
Undiff_1_SPG	0.823995	0.286	0.038	6.23851e-130	1.72688e-125	EPHA3
Undiff_1_SPG	1.46522	0.81	0.284	8.02799e-130	2.22223e-125	SEMA5A
Undiff_1_SPG	0.63073	0.253	0.03	9.69463e-130	2.68357e-125	IKZF1
Undiff_1_SPG	1.11146	0.585	0.14	1.68135e-129	4.65414e-125	PPM1L
Undiff_1_SPG	1.04841	0.626	0.161	3.73818e-128	1.03476e-123	ST6GALNAC3
Undiff_1_SPG	0.789356	0.253	0.031	5.07492e-128	1.40479e-123	ENSSSCG00000044798
Undiff_1_SPG	0.987091	0.349	0.056	5.12595e-128	1.41891e-123	ENSSSCG00000045779
Undiff_1_SPG	0.961604	0.343	0.055	1.77344e-126	4.90906e-122	ASB4
Undiff_1_SPG	1.0793	0.418	0.079	6.04066e-126	1.67212e-121	RGMB
Undiff_1_SPG	1.02057	0.418	0.079	6.07534e-126	1.68171e-121	LMO7
Undiff_1_SPG	0.882752	0.294	0.041	1.50292e-125	4.16025e-121	ENSSSCG00000012104
Undiff_1_SPG	0.875628	0.591	0.142	1.01911e-124	2.82101e-120	COL25A1
Undiff_1_SPG	1.41971	0.854	0.327	3.67882e-124	1.01833e-119	FAM155A
Undiff_1_SPG	1.08227	0.426	0.083	4.93439e-124	1.36589e-119	ENSSSCG00000049968
Undiff_1_SPG	0.908297	0.272	0.037	9.1254e-124	2.526e-119	TAFA1
Undiff_1_SPG	1.50392	0.783	0.295	1.49129e-123	4.12805e-119	OXR1
Undiff_1_SPG	1.29716	0.706	0.206	2.6189e-123	7.24937e-119	ENSSSCG00000041097
Undiff_1_SPG	1.02742	0.453	0.092	5.58272e-123	1.54535e-118	ENSSSCG00000041103
Undiff_1_SPG	1.03503	0.426	0.083	1.67779e-122	4.64429e-118	PRR16
Undiff_1_SPG	0.826627	0.261	0.034	1.68435e-122	4.66245e-118	GFRA2
Undiff_1_SPG	0.898669	0.363	0.062	3.84211e-122	1.06353e-117	ENSSSCG00000041901
Undiff_1_SPG	0.846833	0.297	0.043	8.5347e-122	2.36249e-117	FAM135B
Undiff_1_SPG	0.762261	0.286	0.04	1.22068e-121	3.37898e-117	ZFHX4
Undiff_1_SPG	1.24605	0.602	0.16	4.20703e-121	1.16455e-116	ENSSSCG00000042331
Undiff_1_SPG	1.10868	0.657	0.178	2.37364e-120	6.57048e-116	PTPRN2
Undiff_1_SPG	0.805618	0.286	0.04	3.84964e-120	1.06562e-115	CNTN1
Undiff_1_SPG	1.93415	0.83	0.375	1.23853e-119	3.42837e-115	ENSSSCG00000032301
Undiff_1_SPG	1.20386	0.766	0.255	1.26351e-118	3.49752e-114	ZSWIM5
Undiff_1_SPG	1.11265	0.5	0.115	6.80522e-118	1.88375e-113	DCHS2
Undiff_1_SPG	0.827994	0.321	0.05	7.89094e-118	2.18429e-113	SCN9A
Undiff_1_SPG	1.25215	0.646	0.189	8.86285e-118	2.45333e-113	ENSSSCG00000007940
Undiff_1_SPG	1.42029	0.918	0.455	2.11085e-117	5.84305e-113	CAMTA1
Undiff_1_SPG	1.26287	0.747	0.272	8.18477e-117	2.26563e-112	ENSSSCG00000007733
Undiff_1_SPG	1.18169	0.662	0.191	1.14492e-116	3.16925e-112	CAMK4
Undiff_1_SPG	0.937084	0.409	0.08	1.77303e-116	4.90793e-112	COL19A1
Undiff_1_SPG	0.94916	0.349	0.06	2.00197e-116	5.54166e-112	JPH1
Undiff_1_SPG	0.851008	0.354	0.061	2.18329e-116	6.04357e-112	DACH1
Undiff_1_SPG	0.729303	0.253	0.033	4.64452e-116	1.28565e-111	ENSSSCG00000049874
Undiff_1_SPG	0.941897	0.338	0.057	7.78596e-116	2.15523e-111	ENSSSCG00000051757
Undiff_1_SPG	1.30926	0.742	0.254	8.70358e-116	2.40924e-111	SLC2A13
Undiff_1_SPG	0.867958	0.288	0.043	1.45064e-115	4.01551e-111	APBA1
Undiff_1_SPG	1.20427	0.473	0.105	1.51388e-115	4.19057e-111	ENSSSCG00000043369
Undiff_1_SPG	1.11121	0.569	0.145	2.30952e-115	6.39298e-111	NETO2
Undiff_1_SPG	1.18574	0.679	0.205	2.78634e-115	7.71286e-111	METTL4
Undiff_1_SPG	0.891311	0.272	0.038	2.88061e-115	7.97381e-111	MET
Undiff_1_SPG	1.01974	0.409	0.082	4.52275e-114	1.25194e-109	RPS6KA2
Undiff_1_SPG	1.12871	0.374	0.07	5.28598e-114	1.46321e-109	GRIN2B
Undiff_1_SPG	0.916995	0.365	0.065	1.44414e-113	3.99753e-109	SNCAIP
Undiff_1_SPG	0.998495	0.412	0.083	1.49661e-113	4.14277e-109	CPEB1
Undiff_1_SPG	1.13417	0.566	0.149	1.7195e-113	4.75974e-109	SLC4A4
Undiff_1_SPG	1.3723	0.882	0.395	2.10228e-113	5.81931e-109	CEP126
Undiff_1_SPG	1.07376	0.563	0.148	9.36186e-113	2.59146e-108	STXBP6
Undiff_1_SPG	1.36018	0.621	0.184	1.50072e-112	4.15413e-108	MYO1D
Undiff_1_SPG	1.33363	0.624	0.19	1.72839e-112	4.78435e-108	ZFAT
Undiff_1_SPG	1.05149	0.846	0.286	5.55151e-112	1.53671e-107	PLCB4
Undiff_1_SPG	0.819217	0.313	0.051	1.14411e-111	3.167e-107	CNKSR2
Undiff_1_SPG	0.994994	0.714	0.221	1.87967e-111	5.20312e-107	ENSSSCG00000010212
Undiff_1_SPG	0.779301	0.253	0.035	7.35415e-111	2.0357e-106	ENSSSCG00000000854
Undiff_1_SPG	0.771159	0.593	0.155	1.23498e-110	3.41856e-106	ARHGAP15
Undiff_1_SPG	1.0718	0.464	0.108	1.24437e-110	3.44454e-106	NOS2
Undiff_1_SPG	1.06112	0.426	0.09	3.67683e-110	1.01778e-105	ENSSSCG00000049613
Undiff_1_SPG	1.22697	0.907	0.399	2.55721e-109	7.07862e-105	DOCK3
Undiff_1_SPG	0.943308	0.341	0.06	1.11865e-108	3.09654e-104	LRFN2
Undiff_1_SPG	0.801273	0.297	0.048	1.26688e-108	3.50684e-104	CPNE8
Undiff_1_SPG	1.34657	0.64	0.174	2.50781e-108	6.94187e-104	STK32B
Undiff_1_SPG	1.02419	0.541	0.137	2.54591e-108	7.04735e-104	RPH3A
Undiff_1_SPG	0.58454	0.36	0.065	6.38797e-108	1.76826e-103	KCNH7
Undiff_1_SPG	1.12466	0.665	0.197	8.71405e-108	2.41214e-103	ENSSSCG00000043337
Undiff_1_SPG	1.17377	0.626	0.188	1.36134e-107	3.76833e-103	ENSSSCG00000044694
Undiff_1_SPG	1.04365	0.368	0.073	1.7511e-106	4.84723e-102	OLFM3
Undiff_1_SPG	1.09767	0.637	0.196	1.3561e-105	3.75382e-101	ANKRD55
Undiff_1_SPG	1.14115	0.571	0.162	2.56854e-105	7.10998e-101	PLXNA4
Undiff_1_SPG	0.994041	0.769	0.267	2.8129e-105	7.78639e-101	LHFPL6
Undiff_1_SPG	0.845813	0.25	0.036	3.83358e-105	1.06117e-100	SRD5A2
Undiff_1_SPG	1.45986	0.736	0.269	5.82601e-105	1.6127e-100	ENSSSCG00000011729
Undiff_1_SPG	0.997669	0.58	0.157	6.41256e-105	1.77506e-100	ADGRV1
Undiff_1_SPG	0.717497	0.802	0.263	8.68398e-105	2.40381e-100	NOL4
Undiff_1_SPG	1.05357	0.489	0.118	1.08874e-104	3.01374e-100	CCDC73
Undiff_1_SPG	0.82379	0.396	0.082	2.10054e-104	5.8145e-100	ENSSSCG00000046576
Undiff_1_SPG	1.27607	0.871	0.384	3.77523e-104	1.04502e-99	FRMD4A
Undiff_1_SPG	1.1406	0.734	0.246	2.88687e-103	7.99115e-99	HTR4
Undiff_1_SPG	1.25623	0.64	0.205	4.11328e-103	1.1386e-98	GPR176
Undiff_1_SPG	0.901573	0.426	0.093	4.35419e-103	1.20528e-98	PLCL1
Undiff_1_SPG	1.18413	0.764	0.266	1.16714e-102	3.23076e-98	PHACTR1
Undiff_1_SPG	1.08552	0.753	0.268	1.92788e-102	5.33656e-98	C8orf34
Undiff_1_SPG	0.71533	0.731	0.234	3.69519e-102	1.02287e-97	GPC6
Undiff_1_SPG	1.19103	0.585	0.173	5.77381e-102	1.59825e-97	NTRK2
Undiff_1_SPG	0.845218	0.253	0.037	1.49176e-101	4.12935e-97	ENSSSCG00000044467
Undiff_1_SPG	0.83904	0.297	0.05	1.54411e-101	4.27424e-97	BEND4
Undiff_1_SPG	0.88292	0.36	0.071	2.24403e-101	6.21171e-97	MTMR7
Undiff_1_SPG	1.23955	0.69	0.235	2.64501e-101	7.32166e-97	RNF180
Undiff_1_SPG	0.886079	0.569	0.155	4.08112e-101	1.12969e-96	PDGFC
Undiff_1_SPG	1.0685	0.61	0.181	4.09251e-101	1.13285e-96	ANTXR2
Undiff_1_SPG	1.21847	0.747	0.27	1.87087e-100	5.17875e-96	SLIT3
Undiff_1_SPG	0.992453	0.409	0.09	1.89061e-100	5.2334e-96	ENSSSCG00000044808
Undiff_1_SPG	1.07603	0.863	0.336	1.1934e-99	3.30345e-95	FAM189A1
Undiff_1_SPG	1.12605	0.549	0.158	1.83077e-99	5.06776e-95	ENSSSCG00000023850
Undiff_1_SPG	1.0282	0.602	0.174	3.15146e-99	8.72357e-95	SNTG1
Undiff_1_SPG	1.25025	0.973	0.639	3.3875e-99	9.37695e-95	WWOX
Undiff_1_SPG	0.648709	0.36	0.069	3.93118e-99	1.08819e-94	UNC13C
Undiff_1_SPG	1.13098	0.478	0.117	1.03269e-98	2.8586e-94	CDH9
Undiff_1_SPG	0.755537	0.288	0.047	1.14529e-98	3.17028e-94	HMGCLL1
Undiff_1_SPG	0.819811	0.305	0.053	1.24001e-98	3.43248e-94	ZDHHC2
Undiff_1_SPG	0.876632	0.511	0.13	1.36496e-98	3.77834e-94	MPP6
Undiff_1_SPG	0.844154	0.629	0.182	2.20096e-98	6.09246e-94	ENSSSCG00000042559
Undiff_1_SPG	0.969473	0.489	0.124	2.86725e-98	7.93683e-94	ELAVL2
Undiff_1_SPG	0.81326	0.308	0.055	2.8962e-98	8.01698e-94	ATL1
Undiff_1_SPG	1.06561	0.56	0.159	3.17482e-98	8.78823e-94	RNF150
Undiff_1_SPG	0.81458	0.264	0.041	4.59408e-98	1.27169e-93	ENSSSCG00000050461
Undiff_1_SPG	0.812672	0.786	0.284	5.41722e-98	1.49954e-93	PLCB1
Undiff_1_SPG	0.810775	0.511	0.132	5.8607e-98	1.6223e-93	ZDHHC14
Undiff_1_SPG	1.05846	0.533	0.147	5.96498e-98	1.65117e-93	SPECC1
Undiff_1_SPG	0.857397	0.349	0.068	1.11339e-97	3.08198e-93	VWA3A
Undiff_1_SPG	1.00904	0.514	0.138	2.74316e-97	7.59333e-93	ENSSSCG00000046155
Undiff_1_SPG	0.959473	0.343	0.068	2.75428e-97	7.62411e-93	FAM3B
Undiff_1_SPG	1.25724	0.879	0.409	3.04466e-97	8.42793e-93	FGF12
Undiff_1_SPG	1.06365	0.569	0.162	3.31762e-97	9.1835e-93	GLIS3
Undiff_1_SPG	0.96728	0.343	0.067	2.14012e-96	5.92406e-92	ENSSSCG00000041051
Undiff_1_SPG	1.16359	0.376	0.082	3.53763e-96	9.79251e-92	PEX5L
Undiff_1_SPG	0.978573	0.404	0.092	1.048e-95	2.90097e-91	ENSSSCG00000010426
Undiff_1_SPG	0.818889	0.264	0.043	1.88415e-95	5.2155e-91	ENSSSCG00000048987
Undiff_1_SPG	0.793415	0.28	0.048	8.94235e-95	2.47533e-90	ENSSSCG00000009497
Undiff_1_SPG	1.05466	0.533	0.153	1.25566e-94	3.47578e-90	C9orf85
Undiff_1_SPG	0.881153	0.451	0.109	3.14816e-94	8.71441e-90	ENSSSCG00000049449
Undiff_1_SPG	0.95618	0.629	0.192	3.81217e-94	1.05525e-89	ENSSSCG00000009333
Undiff_1_SPG	0.934721	0.569	0.16	6.64471e-94	1.83932e-89	PTPRD
Undiff_1_SPG	0.730797	0.371	0.079	2.26755e-93	6.27679e-89	MECOM
Undiff_1_SPG	1.07273	0.706	0.248	2.47729e-93	6.85738e-89	UGGT2
Undiff_1_SPG	0.928656	0.346	0.069	3.09516e-93	8.56772e-89	HS3ST2
Undiff_1_SPG	0.973904	0.44	0.106	3.26454e-93	9.03657e-89	ENSSSCG00000035785
Undiff_1_SPG	1.00019	0.635	0.2	4.16348e-93	1.15249e-88	NEDD4L
Undiff_1_SPG	0.96542	0.629	0.197	7.4559e-93	2.06387e-88	ENSSSCG00000051420
Undiff_1_SPG	0.701799	0.261	0.042	7.46508e-93	2.06641e-88	ENSSSCG00000002913
Undiff_1_SPG	1.03502	0.662	0.22	1.30195e-92	3.60393e-88	APBB2
Undiff_1_SPG	1.01204	0.434	0.105	1.7208e-92	4.76335e-88	ENSSSCG00000046643
Undiff_1_SPG	0.994956	0.92	0.458	1.81109e-92	5.01329e-88	ENSSSCG00000027675
Undiff_1_SPG	0.962285	0.374	0.081	2.13299e-92	5.90433e-88	ENSSSCG00000041925
Undiff_1_SPG	0.771439	0.272	0.045	2.14802e-92	5.94593e-88	SLC35F1
Undiff_1_SPG	0.732337	0.475	0.12	4.22341e-92	1.16908e-87	NELL1
Undiff_1_SPG	0.84638	0.297	0.054	1.2484e-91	3.45569e-87	ADCY8
Undiff_1_SPG	1.18756	0.516	0.15	2.93716e-91	8.13035e-87	ENSSSCG00000009293
Undiff_1_SPG	1.00718	0.514	0.144	7.55134e-91	2.09029e-86	CSMD1
Undiff_1_SPG	0.799772	0.277	0.049	9.72005e-91	2.69061e-86	ENSSSCG00000050343
Undiff_1_SPG	0.868397	0.277	0.05	2.67628e-90	7.40821e-86	ENSSSCG00000044008
Undiff_1_SPG	0.796641	0.28	0.05	3.13531e-90	8.67887e-86	ENSSSCG00000009498
Undiff_1_SPG	0.836714	0.692	0.24	4.15796e-90	1.15096e-85	EPB41L4A
Undiff_1_SPG	0.809617	0.341	0.069	5.41508e-90	1.49895e-85	BCL11A
Undiff_1_SPG	0.673376	0.962	0.456	7.79916e-90	2.15888e-85	HPSE2
Undiff_1_SPG	0.761466	0.253	0.041	1.75645e-89	4.86204e-85	ENSSSCG00000050738
Undiff_1_SPG	1.06936	0.495	0.141	1.77185e-89	4.90465e-85	SCN8A
Undiff_1_SPG	0.919283	0.42	0.104	7.41514e-89	2.05258e-84	SYT14
Undiff_1_SPG	0.92027	0.574	0.172	7.6045e-89	2.105e-84	ANO3
Undiff_1_SPG	0.835475	0.368	0.08	8.73686e-89	2.41845e-84	TNR
Undiff_1_SPG	0.910287	0.305	0.058	9.7195e-89	2.69045e-84	ENSSSCG00000021576
Undiff_1_SPG	0.985046	0.808	0.31	1.56469e-88	4.33121e-84	NPAS3
Undiff_1_SPG	0.973004	0.407	0.097	2.84761e-88	7.88248e-84	ENSSSCG00000050371
Undiff_1_SPG	1.15319	0.777	0.323	3.81019e-88	1.0547e-83	KLF7
Undiff_1_SPG	0.835591	0.882	0.356	7.32049e-88	2.02639e-83	ENSSSCG00000035000
Undiff_1_SPG	1.07329	0.734	0.276	1.09563e-87	3.03282e-83	ANGPT1
Undiff_1_SPG	1.14939	0.89	0.467	1.10342e-87	3.05438e-83	AGAP1
Undiff_1_SPG	0.781224	0.404	0.091	1.33054e-87	3.68308e-83	PLAGL1
Undiff_1_SPG	0.755356	0.418	0.101	4.62582e-87	1.28047e-82	ENSSSCG00000041876
Undiff_1_SPG	0.720822	0.827	0.326	5.04314e-87	1.39599e-82	LSAMP
Undiff_1_SPG	1.08657	0.918	0.491	6.23783e-87	1.72669e-82	DPYD
Undiff_1_SPG	0.858815	0.352	0.076	1.71489e-86	4.74698e-82	PLSCR1
Undiff_1_SPG	0.874491	0.475	0.124	2.71716e-86	7.52136e-82	COL21A1
Undiff_1_SPG	0.9929	0.596	0.188	5.8404e-86	1.61668e-81	MED12L
Undiff_1_SPG	0.78249	0.305	0.059	6.74143e-86	1.8661e-81	CCDC88C
Undiff_1_SPG	1.04131	0.522	0.154	9.95651e-86	2.75606e-81	CCDC85A
Undiff_1_SPG	0.851859	0.418	0.101	1.11489e-85	3.08612e-81	ADAMTSL3
Undiff_1_SPG	1.02019	0.473	0.128	1.15752e-85	3.20412e-81	FAM184B
Undiff_1_SPG	1.14916	0.734	0.298	1.23723e-85	3.42477e-81	ENSSSCG00000045895
Undiff_1_SPG	1.01138	0.657	0.231	1.37704e-85	3.8118e-81	ENSSSCG00000031738
Undiff_1_SPG	1.11492	0.525	0.161	1.94771e-85	5.39146e-81	IGSF3
Undiff_1_SPG	1.00129	0.593	0.193	2.84869e-85	7.88545e-81	CFAP299
Undiff_1_SPG	0.951515	0.396	0.096	3.47955e-85	9.63174e-81	ENSSSCG00000044602
Undiff_1_SPG	1.23261	0.533	0.162	3.08257e-84	8.53287e-80	ENSSSCG00000048872
Undiff_1_SPG	0.854829	0.788	0.294	4.97883e-84	1.37819e-79	ENSSSCG00000029709
Undiff_1_SPG	0.715122	0.332	0.068	6.0007e-84	1.66105e-79	ADAMTSL1
Undiff_1_SPG	1.24574	0.772	0.35	6.33825e-84	1.75449e-79	XKR6
Undiff_1_SPG	0.526963	0.764	0.28	7.73602e-84	2.14141e-79	PRKG1
Undiff_1_SPG	0.712129	0.766	0.308	1.49226e-83	4.13072e-79	LRP1B
Undiff_1_SPG	0.891597	0.434	0.11	1.58956e-83	4.40007e-79	CHRM2
Undiff_1_SPG	0.77454	0.25	0.043	2.23922e-83	6.19837e-79	PLPP4
Undiff_1_SPG	0.88477	0.549	0.165	2.82354e-83	7.81583e-79	ENSSSCG00000009125
Undiff_1_SPG	0.913552	0.618	0.2	4.33959e-83	1.20124e-78	GAREM1
Undiff_1_SPG	1.10115	0.973	0.622	8.66141e-83	2.39756e-78	SMYD3
Undiff_1_SPG	0.957701	0.571	0.179	1.26626e-82	3.50514e-78	ENSSSCG00000022345
Undiff_1_SPG	0.814132	0.615	0.2	1.32737e-82	3.67428e-78	SV2C
Undiff_1_SPG	0.891799	0.313	0.064	2.76891e-82	7.66463e-78	LPCAT4
Undiff_1_SPG	0.774581	0.376	0.088	3.52528e-81	9.75832e-77	ENSSSCG00000047655
Undiff_1_SPG	0.910922	0.368	0.085	9.389e-81	2.59897e-76	WWC1
Undiff_1_SPG	0.770228	0.36	0.082	3.14557e-80	8.70724e-76	ENSSSCG00000045879
Undiff_1_SPG	0.831889	0.352	0.079	3.30204e-80	9.14038e-76	ENSSSCG00000043679
Undiff_1_SPG	0.936058	0.47	0.133	1.01724e-79	2.81582e-75	KLHL8
Undiff_1_SPG	1.06539	0.786	0.351	1.31855e-79	3.64988e-75	SUPT3H
Undiff_1_SPG	0.798838	0.299	0.061	2.31765e-79	6.41548e-75	MAP7D2
Undiff_1_SPG	0.808172	0.299	0.061	3.24031e-79	8.96951e-75	ENSSSCG00000044679
Undiff_1_SPG	1.16214	0.659	0.26	3.61949e-79	1.00191e-74	ORC5
Undiff_1_SPG	0.894808	0.495	0.149	4.08839e-79	1.13171e-74	DMXL2
Undiff_1_SPG	1.09296	0.72	0.309	4.5165e-79	1.25021e-74	PPHLN1
Undiff_1_SPG	0.920079	0.508	0.149	4.55019e-79	1.25954e-74	KYNU
Undiff_1_SPG	0.810183	0.321	0.069	4.8431e-79	1.34062e-74	ZNF541
Undiff_1_SPG	0.707137	0.277	0.053	1.03709e-78	2.87077e-74	ITGAM
Undiff_1_SPG	0.813335	0.277	0.054	1.63596e-78	4.5285e-74	ENSSSCG00000041200
Undiff_1_SPG	0.756616	0.613	0.199	1.74265e-78	4.82382e-74	PTPRJ
Undiff_1_SPG	0.844536	0.335	0.075	1.96462e-78	5.43826e-74	ENSSSCG00000045521
Undiff_1_SPG	1.04351	0.783	0.336	2.05545e-78	5.6897e-74	ADGRL2
Undiff_1_SPG	0.647025	0.453	0.12	2.08267e-78	5.76504e-74	PCDH9
Undiff_1_SPG	0.87469	0.893	0.444	2.15653e-78	5.96949e-74	PDE1A
Undiff_1_SPG	0.912313	0.415	0.109	4.76062e-78	1.31779e-73	CRYBG1
Undiff_1_SPG	0.705742	0.253	0.046	5.02242e-78	1.39026e-73	PAPPA2
Undiff_1_SPG	0.841041	0.467	0.133	9.40029e-78	2.60209e-73	ENSSSCG00000023771
Undiff_1_SPG	0.853011	0.56	0.183	2.03287e-77	5.6272e-73	GPM6A
Undiff_1_SPG	0.826046	0.288	0.058	4.75294e-77	1.31566e-72	ENSSSCG00000040650
Undiff_1_SPG	1.18663	0.734	0.329	1.32942e-76	3.67998e-72	RNLS
Undiff_1_SPG	0.842925	0.426	0.116	3.37093e-76	9.33107e-72	ENSSSCG00000029257
Undiff_1_SPG	0.960146	0.673	0.259	3.71996e-76	1.02972e-71	ENSSSCG00000008576
Undiff_1_SPG	1.01166	0.492	0.15	4.91167e-76	1.3596e-71	BICDL1
Undiff_1_SPG	1.06528	0.769	0.358	1.05094e-75	2.9091e-71	TJP1
Undiff_1_SPG	0.861454	0.426	0.114	1.26658e-75	3.50603e-71	ENSSSCG00000013100
Undiff_1_SPG	0.90679	0.571	0.185	2.30849e-75	6.39014e-71	KCNN2
Undiff_1_SPG	0.751852	0.286	0.058	2.64911e-75	7.333e-71	ENSSSCG00000044094
Undiff_1_SPG	0.891709	0.701	0.281	4.96489e-75	1.37433e-70	CDH13
Undiff_1_SPG	1.00341	0.703	0.282	6.51443e-75	1.80326e-70	XYLT1
Undiff_1_SPG	0.678506	0.379	0.095	7.52525e-75	2.08306e-70	TMEM232
Undiff_1_SPG	0.993445	0.563	0.194	1.47378e-74	4.07958e-70	RNF144B
Undiff_1_SPG	0.978312	0.808	0.375	2.15438e-74	5.96354e-70	FUT8
Undiff_1_SPG	0.682453	0.253	0.048	3.18007e-74	8.80275e-70	PARVB
Undiff_1_SPG	0.813366	0.357	0.087	4.88012e-74	1.35087e-69	ANKRD31
Undiff_1_SPG	0.871866	0.341	0.082	6.16415e-74	1.7063e-69	ENSSSCG00000010884
Undiff_1_SPG	0.750038	0.341	0.08	1.37662e-73	3.81063e-69	ENSSSCG00000048245
Undiff_1_SPG	0.714992	0.266	0.052	1.48322e-73	4.1057e-69	ENSSSCG00000048340
Undiff_1_SPG	0.705433	0.258	0.049	2.0738e-73	5.74048e-69	ENSSSCG00000040498
Undiff_1_SPG	0.444992	0.827	0.317	2.10017e-73	5.81347e-69	DAB1
Undiff_1_SPG	0.625006	0.607	0.199	2.10788e-73	5.83482e-69	PAG1
Undiff_1_SPG	0.803422	0.349	0.084	3.6768e-73	1.01778e-68	ENSSSCG00000043657
Undiff_1_SPG	0.647487	0.275	0.056	5.8922e-73	1.63102e-68	ENSSSCG00000049714
Undiff_1_SPG	0.786919	0.385	0.1	2.59833e-72	7.19243e-68	STAG3
Undiff_1_SPG	0.905407	0.451	0.134	3.01117e-72	8.33523e-68	FBXL2
Undiff_1_SPG	0.769752	0.275	0.056	3.41882e-72	9.46364e-68	ENSSSCG00000051361
Undiff_1_SPG	0.710868	0.396	0.102	3.60512e-72	9.97934e-68	SLC36A2
Undiff_1_SPG	0.980742	0.538	0.182	3.74535e-72	1.03675e-67	RAB3C
Undiff_1_SPG	0.826533	0.615	0.231	7.87182e-72	2.179e-67	CDYL
Undiff_1_SPG	0.838518	0.5	0.151	1.19262e-71	3.3013e-67	ADARB2
Undiff_1_SPG	0.605625	0.269	0.054	1.41168e-71	3.90767e-67	ENSSSCG00000050222
Undiff_1_SPG	0.710627	0.327	0.075	1.4367e-71	3.97692e-67	CCDC3
Undiff_1_SPG	0.756738	0.349	0.084	1.48933e-71	4.1226e-67	CPVL
Undiff_1_SPG	0.494426	0.308	0.065	1.94038e-71	5.37117e-67	ENSSSCG00000043663
Undiff_1_SPG	0.808257	0.379	0.097	2.34369e-71	6.48758e-67	RPS6KA6
Undiff_1_SPG	0.701834	0.687	0.27	7.68791e-71	2.12809e-66	HDAC9
Undiff_1_SPG	0.890584	0.453	0.136	8.09863e-71	2.24178e-66	TMCC3
Undiff_1_SPG	0.456379	0.434	0.123	1.00806e-70	2.79042e-66	BANK1
Undiff_1_SPG	0.797073	0.357	0.09	1.00965e-70	2.7948e-66	ASPSCR1
Undiff_1_SPG	0.92333	0.714	0.302	1.05479e-70	2.91976e-66	CACNA2D1
Undiff_1_SPG	0.593909	0.343	0.081	1.80905e-70	5.00764e-66	PIEZO2
Undiff_1_SPG	0.849557	0.755	0.316	2.69709e-70	7.46581e-66	ALDH1A2
Undiff_1_SPG	0.782041	0.269	0.056	3.47321e-70	9.61418e-66	PAMR1
Undiff_1_SPG	0.769812	0.67	0.253	3.87086e-70	1.07149e-65	DYNC1I1
Undiff_1_SPG	0.577395	0.69	0.248	5.22262e-70	1.44567e-65	RYR3
Undiff_1_SPG	0.956618	0.766	0.348	5.61351e-70	1.55388e-65	LMNTD1
Undiff_1_SPG	0.717724	0.868	0.404	6.59369e-70	1.8252e-65	ENOX1
Undiff_1_SPG	0.775228	0.525	0.168	1.80305e-69	4.99102e-65	KLHL32
Undiff_1_SPG	0.692588	0.563	0.195	2.08751e-69	5.77845e-65	SOX6
Undiff_1_SPG	0.742571	0.462	0.132	2.55665e-69	7.07707e-65	MPPED2
Undiff_1_SPG	0.755274	0.316	0.074	3.11652e-69	8.62683e-65	SEMA3C
Undiff_1_SPG	0.78779	0.426	0.118	3.9234e-69	1.08604e-64	ARHGAP42
Undiff_1_SPG	0.885592	0.294	0.067	4.08046e-69	1.12951e-64	SCUBE1
Undiff_1_SPG	0.887346	0.448	0.132	6.8663e-69	1.90066e-64	ENSSSCG00000036690
Undiff_1_SPG	0.666952	0.269	0.056	9.1017e-69	2.51944e-64	ENSSSCG00000044883
Undiff_1_SPG	0.840665	0.956	0.568	1.64839e-68	4.56291e-64	UBE2E2
Undiff_1_SPG	0.694729	0.28	0.06	1.73501e-68	4.80267e-64	PLAG1
Undiff_1_SPG	0.690922	0.541	0.178	2.55334e-68	7.06791e-64	PIWIL2
Undiff_1_SPG	0.825228	0.544	0.179	5.43542e-68	1.50458e-63	SEMA6D
Undiff_1_SPG	0.753489	0.401	0.11	7.19474e-68	1.99158e-63	FSIP1
Undiff_1_SPG	0.434601	0.47	0.135	8.06671e-68	2.23295e-63	RAPGEF4
Undiff_1_SPG	0.794422	0.621	0.227	8.91275e-68	2.46714e-63	INPP4B
Undiff_1_SPG	0.599972	0.255	0.051	9.20739e-68	2.5487e-63	ENSSSCG00000042890
Undiff_1_SPG	0.822422	0.569	0.199	1.0323e-67	2.85751e-63	ENSSSCG00000033654
Undiff_1_SPG	0.709479	0.313	0.072	1.87471e-67	5.18938e-63	MCF2L2
Undiff_1_SPG	0.639195	0.497	0.151	2.5806e-67	7.14335e-63	FBN2
Undiff_1_SPG	0.775569	0.346	0.086	3.6728e-67	1.01667e-62	ENSSSCG00000041031
Undiff_1_SPG	0.628594	0.316	0.073	8.01648e-67	2.21904e-62	ARHGEF28
Undiff_1_SPG	0.860727	0.42	0.125	1.25036e-66	3.46113e-62	GRAMD1C
Undiff_1_SPG	0.621335	0.266	0.057	1.65421e-66	4.57901e-62	APTX
Undiff_1_SPG	0.673195	0.335	0.082	1.66436e-66	4.60712e-62	OTOGL
Undiff_1_SPG	0.667357	0.492	0.151	1.75276e-66	4.85181e-62	ENSSSCG00000045330
Undiff_1_SPG	0.876776	0.288	0.066	1.93647e-66	5.36035e-62	ENSSSCG00000049709
Undiff_1_SPG	0.667223	0.258	0.053	2.18841e-66	6.05775e-62	ENSSSCG00000045064
Undiff_1_SPG	0.911446	0.404	0.118	3.56333e-66	9.86366e-62	ENSSSCG00000046928
Undiff_1_SPG	0.742357	0.297	0.068	4.80386e-66	1.32976e-61	CACNA2D4
Undiff_1_SPG	0.733785	0.505	0.162	5.56308e-66	1.53992e-61	ENSSSCG00000047762
Undiff_1_SPG	0.633	0.415	0.117	6.38469e-66	1.76735e-61	ENSSSCG00000034610
Undiff_1_SPG	0.374457	0.536	0.169	1.71018e-65	4.73395e-61	CHSY3
Undiff_1_SPG	0.809458	0.288	0.065	1.82551e-65	5.05319e-61	ENSSSCG00000041210
Undiff_1_SPG	0.678884	0.253	0.052	2.45547e-65	6.79699e-61	ENSSSCG00000043907
Undiff_1_SPG	0.808471	0.607	0.226	3.16373e-65	8.75751e-61	SYN2
Undiff_1_SPG	0.698818	0.324	0.08	7.89485e-65	2.18537e-60	ENSSSCG00000048744
Undiff_1_SPG	0.789389	0.453	0.142	8.60122e-65	2.3809e-60	ASPRV1
Undiff_1_SPG	0.804426	0.327	0.082	9.93506e-65	2.75012e-60	ENSSSCG00000048555
Undiff_1_SPG	0.714305	0.288	0.066	2.34877e-64	6.50163e-60	ENSSSCG00000043918
Undiff_1_SPG	0.684556	0.286	0.065	3.59665e-64	9.95588e-60	PLS1
Undiff_1_SPG	0.708317	0.308	0.074	4.76154e-64	1.31804e-59	SEMA4D
Undiff_1_SPG	0.72501	0.294	0.069	5.03558e-64	1.3939e-59	PAQR9
Undiff_1_SPG	0.749437	0.566	0.205	7.05873e-64	1.95393e-59	DCDC1
Undiff_1_SPG	0.61181	0.261	0.055	8.859e-64	2.45226e-59	CDH10
Undiff_1_SPG	0.694267	0.434	0.128	1.6609e-63	4.59753e-59	NECAB1
Undiff_1_SPG	0.63377	0.462	0.139	1.83021e-63	5.06619e-59	BMPR1B
Undiff_1_SPG	0.662148	0.28	0.064	2.54699e-63	7.05031e-59	ENSSSCG00000049113
Undiff_1_SPG	0.854495	0.604	0.23	3.51952e-63	9.7424e-59	LDLRAD3
Undiff_1_SPG	0.621896	0.39	0.111	4.12004e-63	1.14047e-58	SLC4A10
Undiff_1_SPG	0.742527	0.354	0.094	4.27876e-63	1.1844e-58	ENSSSCG00000047350
Undiff_1_SPG	0.693254	0.264	0.057	5.45386e-63	1.50968e-58	BAIAP2L1
Undiff_1_SPG	0.771217	0.599	0.221	7.4515e-63	2.06265e-58	GLRA3
Undiff_1_SPG	0.740409	0.275	0.062	1.14344e-62	3.16515e-58	ENSSSCG00000042300
Undiff_1_SPG	0.785434	0.794	0.357	2.32014e-62	6.42239e-58	RIMS2
Undiff_1_SPG	0.584704	0.302	0.072	1.41921e-61	3.92852e-57	FAM124A
Undiff_1_SPG	0.819654	0.755	0.345	1.73554e-61	4.80414e-57	PLEKHA5
Undiff_1_SPG	0.753613	0.791	0.366	2.12623e-61	5.88562e-57	IMMP2L
Undiff_1_SPG	0.774819	0.508	0.174	2.31314e-61	6.40299e-57	CPPED1
Undiff_1_SPG	0.729024	0.272	0.063	1.03626e-60	2.86848e-56	TENM1
Undiff_1_SPG	0.585012	0.484	0.163	1.60924e-60	4.45455e-56	ENSSSCG00000046743
Undiff_1_SPG	0.51374	0.255	0.055	3.43473e-60	9.50767e-56	PTPRB
Undiff_1_SPG	0.571069	0.264	0.058	4.3665e-60	1.20869e-55	DOP1B
Undiff_1_SPG	0.794389	0.467	0.154	5.02249e-60	1.39028e-55	CRACD
Undiff_1_SPG	0.345593	0.547	0.179	6.91315e-60	1.91363e-55	RCAN2
Undiff_1_SPG	0.683845	0.401	0.116	7.82709e-60	2.16662e-55	RFTN1
Undiff_1_SPG	0.763482	0.343	0.094	1.10982e-59	3.0721e-55	GNAO1
Undiff_1_SPG	0.607646	0.728	0.315	1.20079e-59	3.3239e-55	PSD3
Undiff_1_SPG	0.551126	0.316	0.079	1.4344e-59	3.97055e-55	SLC41A2
Undiff_1_SPG	0.700825	0.376	0.105	1.45985e-59	4.04101e-55	PLCG2
Undiff_1_SPG	0.804852	0.291	0.073	1.49664e-59	4.14284e-55	ENSSSCG00000049208
Undiff_1_SPG	0.783899	0.357	0.099	1.62613e-59	4.5013e-55	PLCXD3
Undiff_1_SPG	0.916613	0.536	0.202	1.86519e-59	5.16302e-55	ODR4
Undiff_1_SPG	0.855497	0.519	0.193	3.11244e-59	8.61555e-55	PCGF5
Undiff_1_SPG	0.827845	0.374	0.11	4.00702e-59	1.10918e-54	COL11A1
Undiff_1_SPG	0.718819	0.335	0.089	4.35626e-59	1.20586e-54	KIAA1549
Undiff_1_SPG	0.754316	0.33	0.088	4.37283e-59	1.21044e-54	SHOC1
Undiff_1_SPG	0.610676	0.305	0.076	5.60833e-59	1.55244e-54	SERPINA3-2
Undiff_1_SPG	0.667294	0.58	0.212	6.25711e-59	1.73203e-54	RNF17
Undiff_1_SPG	0.601446	0.255	0.057	6.92742e-59	1.91758e-54	ENSSSCG00000049247
Undiff_1_SPG	0.735938	0.33	0.088	8.22372e-59	2.27641e-54	H2AC17
Undiff_1_SPG	0.395043	0.934	0.528	2.06689e-58	5.72136e-54	ENSSSCG00000031300
Undiff_1_SPG	0.780421	0.393	0.119	3.62346e-58	1.00301e-53	SH3RF3
Undiff_1_SPG	0.802804	0.324	0.087	3.81605e-58	1.05632e-53	ENSSSCG00000033352
Undiff_1_SPG	0.635966	0.821	0.415	4.50289e-58	1.24645e-53	ENSSSCG00000014600
Undiff_1_SPG	0.756536	0.736	0.324	4.72114e-58	1.30686e-53	PTPRK
Undiff_1_SPG	0.685806	0.277	0.067	7.8492e-58	2.17274e-53	BTG4
Undiff_1_SPG	0.690262	0.313	0.082	7.94526e-58	2.19933e-53	IKZF2
Undiff_1_SPG	0.928751	0.621	0.268	9.83651e-58	2.72284e-53	NHLRC3
Undiff_1_SPG	1.03141	0.596	0.245	1.16636e-57	3.2286e-53	SLC9A9
Undiff_1_SPG	0.632062	0.305	0.078	1.25975e-57	3.48712e-53	RAP1GAP2
Undiff_1_SPG	0.675415	0.681	0.281	1.50004e-57	4.15227e-53	TMTC2
Undiff_1_SPG	0.711075	0.451	0.15	1.93849e-57	5.36592e-53	DHX34
Undiff_1_SPG	0.660972	0.294	0.072	2.45386e-57	6.79254e-53	ENPEP
Undiff_1_SPG	0.742991	0.352	0.1	2.77732e-57	7.6879e-53	CCDC148
Undiff_1_SPG	0.847128	0.552	0.213	2.83707e-57	7.85328e-53	GALNT10
Undiff_1_SPG	0.399015	0.681	0.32	6.98255e-57	1.93284e-52	SPAG16
Undiff_1_SPG	0.671072	0.261	0.061	7.92891e-57	2.1948e-52	ZNF831
Undiff_1_SPG	0.629094	0.604	0.238	1.17542e-56	3.25369e-52	PRKCB
Undiff_1_SPG	0.870636	0.684	0.325	1.3976e-56	3.8687e-52	ATP6V1C1
Undiff_1_SPG	0.742065	0.321	0.086	1.43341e-56	3.96783e-52	AQP9
Undiff_1_SPG	0.655127	0.393	0.118	1.68728e-56	4.67056e-52	EPHA7
Undiff_1_SPG	0.642005	0.376	0.112	1.88325e-56	5.21301e-52	NELL2
Undiff_1_SPG	0.572182	0.47	0.153	2.712e-56	7.5071e-52	PPM1H
Undiff_1_SPG	0.705584	0.327	0.089	3.90951e-56	1.08219e-51	IKZF3
Undiff_1_SPG	0.602043	0.264	0.062	3.91837e-56	1.08465e-51	MYO19
Undiff_1_SPG	0.643229	0.723	0.322	4.8271e-56	1.33619e-51	PDE7B
Undiff_1_SPG	0.778866	0.338	0.096	5.52817e-56	1.53025e-51	NXPH1
Undiff_1_SPG	0.67463	0.283	0.071	1.16805e-55	3.23328e-51	ENSSSCG00000046677
Undiff_1_SPG	0.593453	0.365	0.106	3.90104e-55	1.07985e-50	ENSSSCG00000012362
Undiff_1_SPG	0.76411	0.374	0.114	5.24514e-55	1.45191e-50	TNFSF4
Undiff_1_SPG	0.635832	0.363	0.106	6.81071e-55	1.88527e-50	ENSSSCG00000042625
Undiff_1_SPG	0.796308	0.401	0.126	8.33034e-55	2.30592e-50	ENSSSCG00000050535
Undiff_1_SPG	0.649642	0.497	0.176	1.30577e-54	3.61449e-50	PCDH7
Undiff_1_SPG	0.812015	0.659	0.282	1.40617e-54	3.89242e-50	NOVA1
Undiff_1_SPG	0.643485	0.308	0.081	1.47042e-54	4.07027e-50	ENSSSCG00000027725
Undiff_1_SPG	0.605264	0.462	0.152	1.55683e-54	4.30946e-50	SNX7
Undiff_1_SPG	0.794009	0.604	0.248	2.55932e-54	7.08446e-50	MCC
Undiff_1_SPG	0.644288	0.313	0.084	4.31945e-54	1.19567e-49	GPC3
Undiff_1_SPG	0.618279	0.453	0.148	7.58667e-54	2.10007e-49	RBFOX3
Undiff_1_SPG	0.536613	0.426	0.136	7.86561e-54	2.17728e-49	CERS6
Undiff_1_SPG	0.811925	0.692	0.331	8.05286e-54	2.22911e-49	KLHL3
Undiff_1_SPG	0.896002	0.396	0.13	1.02491e-53	2.83707e-49	GRM1
Undiff_1_SPG	0.58184	0.305	0.08	1.13383e-53	3.13856e-49	ADAM23
Undiff_1_SPG	0.255046	0.637	0.252	1.26675e-53	3.50648e-49	NEBL
Undiff_1_SPG	0.484555	0.25	0.058	2.05254e-53	5.68164e-49	APBB1IP
Undiff_1_SPG	0.767793	0.308	0.084	2.55154e-53	7.06291e-49	ENSSSCG00000041810
Undiff_1_SPG	0.676842	0.316	0.087	2.62945e-53	7.27857e-49	DDAH1
Undiff_1_SPG	0.452213	0.615	0.233	2.72186e-53	7.53438e-49	PIP5K1B
Undiff_1_SPG	0.63903	0.486	0.171	4.27464e-53	1.18326e-48	C11orf80
Undiff_1_SPG	0.771996	0.418	0.137	4.43016e-53	1.22631e-48	ENSSSCG00000043271
Undiff_1_SPG	0.3384	0.544	0.197	1.79198e-52	4.96039e-48	VAV3
Undiff_1_SPG	0.710416	0.327	0.093	3.09753e-52	8.57428e-48	CNIH3
Undiff_1_SPG	0.665615	0.316	0.089	3.37185e-52	9.33361e-48	ENSSSCG00000042794
Undiff_1_SPG	0.753511	0.387	0.124	3.44181e-52	9.52728e-48	ITGBL1
Undiff_1_SPG	0.812876	0.75	0.39	7.66041e-52	2.12048e-47	SS18
Undiff_1_SPG	0.622454	0.33	0.093	1.57387e-51	4.35664e-47	ELAVL4
Undiff_1_SPG	0.602836	0.291	0.075	1.8755e-51	5.19157e-47	LRCH2
Undiff_1_SPG	0.50686	0.308	0.084	2.18079e-51	6.03665e-47	SLCO6A1
Undiff_1_SPG	0.615899	0.335	0.099	5.89467e-51	1.6317e-46	ABHD3
Undiff_1_SPG	0.660392	0.297	0.081	1.11101e-50	3.07539e-46	ENSSSCG00000043011
Undiff_1_SPG	0.638375	0.566	0.213	1.20077e-50	3.32386e-46	SESTD1
Undiff_1_SPG	0.772986	0.313	0.091	2.04567e-50	5.66262e-46	ENSSSCG00000011212
Undiff_1_SPG	0.350394	0.47	0.164	3.38431e-50	9.3681e-46	COLEC12
Undiff_1_SPG	0.689959	0.264	0.068	3.50088e-50	9.69078e-46	ABCA4
Undiff_1_SPG	0.53324	0.475	0.166	4.41327e-50	1.22164e-45	BICD1
Undiff_1_SPG	0.78983	0.846	0.498	4.67008e-50	1.29273e-45	ERC1
Undiff_1_SPG	0.440441	0.39	0.119	5.62072e-50	1.55587e-45	HS3ST3A1
Undiff_1_SPG	0.679188	0.313	0.09	5.88533e-50	1.62912e-45	RAD9B
Undiff_1_SPG	0.790919	0.283	0.077	6.06112e-50	1.67778e-45	DNAH5
Undiff_1_SPG	0.503469	0.613	0.246	7.9815e-50	2.20936e-45	THSD7A
Undiff_1_SPG	0.768061	0.398	0.137	8.3816e-50	2.32011e-45	GAS2
Undiff_1_SPG	0.706521	0.582	0.238	1.08313e-49	2.9982e-45	HIVEP1
Undiff_1_SPG	0.636593	0.28	0.075	1.19677e-49	3.31277e-45	NDNF
Undiff_1_SPG	0.696691	0.385	0.125	1.65624e-49	4.58463e-45	PDE4DIP
Undiff_1_SPG	0.682976	0.676	0.294	1.82945e-49	5.06409e-45	SH3TC2
Undiff_1_SPG	0.76081	0.379	0.126	2.92965e-49	8.10956e-45	SLC25A26
Undiff_1_SPG	0.53436	0.448	0.152	3.57123e-49	9.88551e-45	ANKH
Undiff_1_SPG	0.436631	0.396	0.123	3.77182e-49	1.04408e-44	HS6ST2
Undiff_1_SPG	0.822017	0.462	0.177	4.35332e-49	1.20504e-44	WIPI2
Undiff_1_SPG	0.466946	0.261	0.065	6.18419e-49	1.71185e-44	FAR2
Undiff_1_SPG	0.633617	0.755	0.39	6.30586e-49	1.74552e-44	COL5A2
Undiff_1_SPG	0.553962	0.321	0.091	6.91291e-49	1.91356e-44	FGD5
Undiff_1_SPG	0.767003	0.558	0.231	7.41502e-49	2.05255e-44	BMP4
Undiff_1_SPG	0.842072	0.387	0.132	9.56715e-49	2.64828e-44	CLCN7
Undiff_1_SPG	0.275432	0.673	0.274	1.11255e-48	3.07964e-44	ZNF521
Undiff_1_SPG	0.718192	0.365	0.119	1.11319e-48	3.08143e-44	CRTC1
Undiff_1_SPG	0.701067	0.462	0.169	1.13077e-48	3.13008e-44	TTC29
Undiff_1_SPG	0.772323	0.459	0.172	1.2047e-48	3.33474e-44	NALCN
Undiff_1_SPG	0.449554	0.415	0.137	1.33926e-48	3.7072e-44	MPP7
Undiff_1_SPG	0.634927	0.28	0.075	1.65792e-48	4.58928e-44	DCX
Undiff_1_SPG	0.691277	0.456	0.166	2.21475e-48	6.13064e-44	PRIM2
Undiff_1_SPG	0.622909	0.338	0.101	2.34894e-48	6.50209e-44	TDRD12
Undiff_1_SPG	0.675421	0.39	0.127	3.81581e-48	1.05626e-43	SLC22A15
Undiff_1_SPG	0.409658	0.629	0.254	4.8552e-48	1.34397e-43	BICC1
Undiff_1_SPG	0.619073	0.253	0.063	5.52968e-48	1.53067e-43	SLCO1C1
Undiff_1_SPG	0.705779	0.552	0.225	6.89931e-48	1.9098e-43	NAV2
Undiff_1_SPG	0.442787	0.365	0.112	8.02292e-48	2.22083e-43	MYO1B
Undiff_1_SPG	0.635635	0.398	0.135	9.45699e-48	2.61779e-43	MGMT
Undiff_1_SPG	0.69049	0.876	0.504	1.58126e-47	4.37709e-43	CDK14
Undiff_1_SPG	0.614371	0.352	0.11	1.82716e-47	5.05777e-43	ENSSSCG00000014877
Undiff_1_SPG	0.69428	0.497	0.198	3.0131e-47	8.34057e-43	ZNRF2
Undiff_1_SPG	0.612682	0.253	0.065	3.23957e-47	8.96746e-43	KCNN3
Undiff_1_SPG	0.687001	0.423	0.154	3.29317e-47	9.11582e-43	ENSSSCG00000031683
Undiff_1_SPG	0.549362	0.25	0.063	3.39491e-47	9.39746e-43	NOX3
Undiff_1_SPG	0.678721	0.527	0.206	3.87172e-47	1.07173e-42	ENSSSCG00000014097
Undiff_1_SPG	1.05978	0.33	0.102	5.26595e-47	1.45767e-42	ST6GALNAC5
Undiff_1_SPG	0.767879	0.473	0.184	5.52977e-47	1.53069e-42	DTWD2
Undiff_1_SPG	0.624972	0.712	0.322	7.3789e-47	2.04255e-42	TOX
Undiff_1_SPG	0.480945	0.266	0.07	7.90439e-47	2.18802e-42	DNAH7
Undiff_1_SPG	0.725051	0.679	0.319	1.02951e-46	2.84978e-42	OSR1
Undiff_1_SPG	0.501643	0.467	0.172	1.14905e-46	3.18068e-42	LRRIQ1
Undiff_1_SPG	0.349407	0.621	0.262	1.49814e-46	4.14701e-42	UNC5C
Undiff_1_SPG	0.820497	0.467	0.184	1.80636e-46	5.00019e-42	ENSSSCG00000051066
Undiff_1_SPG	0.764041	0.69	0.348	2.40183e-46	6.64852e-42	ADK
Undiff_1_SPG	0.621128	0.742	0.351	2.72015e-46	7.52965e-42	CEP112
Undiff_1_SPG	0.671059	0.398	0.137	3.8712e-46	1.07159e-41	ABCA5
Undiff_1_SPG	0.675933	0.453	0.172	4.94687e-46	1.36934e-41	DNAH6
Undiff_1_SPG	0.752462	0.407	0.147	7.87329e-46	2.17941e-41	ENSSSCG00000038903
Undiff_1_SPG	0.6133	0.371	0.121	8.56562e-46	2.37105e-41	CCDC172
Undiff_1_SPG	0.662342	0.453	0.165	9.68323e-46	2.68042e-41	TMEM131L
Undiff_1_SPG	0.68411	0.437	0.162	1.12583e-45	3.11641e-41	ENSSSCG00000048724
Undiff_1_SPG	0.646774	0.294	0.086	1.56098e-45	4.32095e-41	RBM19
Undiff_1_SPG	0.622994	0.588	0.249	1.62371e-45	4.4946e-41	PELI2
Undiff_1_SPG	0.667624	0.868	0.536	2.10352e-45	5.82274e-41	CMSS1
Undiff_1_SPG	0.676623	0.316	0.096	2.17548e-45	6.02195e-41	ENSSSCG00000037466
Undiff_1_SPG	0.639412	0.277	0.079	4.4984e-45	1.2452e-40	DDX11
Undiff_1_SPG	0.78576	0.67	0.335	4.65745e-45	1.28923e-40	CDK6
Undiff_1_SPG	0.656168	0.374	0.127	5.89601e-45	1.63208e-40	BRINP3
Undiff_1_SPG	0.410449	0.431	0.147	6.20248e-45	1.71691e-40	ENSSSCG00000047545
Undiff_1_SPG	0.696983	0.335	0.108	6.58828e-45	1.8237e-40	HPS1
Undiff_1_SPG	0.729563	0.371	0.127	8.17863e-45	2.26393e-40	ENSSSCG00000040109
Undiff_1_SPG	0.49151	0.588	0.256	1.02475e-44	2.83661e-40	ADAD1
Undiff_1_SPG	0.575806	0.448	0.165	1.0879e-44	3.01143e-40	ENSSSCG00000022044
Undiff_1_SPG	0.744677	0.635	0.298	1.80058e-44	4.98418e-40	TOPAZ1
Undiff_1_SPG	0.479498	0.28	0.077	1.84995e-44	5.12085e-40	MAOB
Undiff_1_SPG	0.53433	0.266	0.073	2.1689e-44	6.00373e-40	NEK10
Undiff_1_SPG	0.64103	0.261	0.071	2.23551e-44	6.18813e-40	ENSSSCG00000044469
Undiff_1_SPG	0.650379	0.288	0.085	3.61448e-44	1.00052e-39	SLC22A23
Undiff_1_SPG	0.636352	0.626	0.287	4.95236e-44	1.37086e-39	ENSSSCG00000003909
Undiff_1_SPG	0.473909	0.599	0.246	5.14464e-44	1.42409e-39	MYO10
Undiff_1_SPG	0.704953	0.297	0.089	7.59686e-44	2.10289e-39	FAM160A1
Undiff_1_SPG	0.632088	0.429	0.155	7.69995e-44	2.13142e-39	EVL
Undiff_1_SPG	0.649045	0.299	0.09	8.45055e-44	2.3392e-39	ENSSSCG00000051508
Undiff_1_SPG	0.629297	0.261	0.072	9.17309e-44	2.5392e-39	SCTR
Undiff_1_SPG	0.703746	0.533	0.224	9.60439e-44	2.65859e-39	CSRNP3
Undiff_1_SPG	0.701398	0.591	0.265	1.34702e-43	3.72868e-39	HLCS
Undiff_1_SPG	0.693648	0.396	0.137	1.53889e-43	4.25981e-39	ADTRP
Undiff_1_SPG	0.713562	0.475	0.191	1.66671e-43	4.61363e-39	NDUFB6
Undiff_1_SPG	0.604272	0.269	0.075	2.39178e-43	6.62068e-39	ENSSSCG00000049504
Undiff_1_SPG	0.657574	0.459	0.172	2.4773e-43	6.85743e-39	OSBPL3
Undiff_1_SPG	0.8573	0.481	0.202	2.80039e-43	7.75177e-39	KCNAB1
Undiff_1_SPG	0.75537	0.396	0.144	3.98994e-43	1.10446e-38	LYPLAL1
Undiff_1_SPG	0.505253	0.519	0.207	4.49503e-43	1.24427e-38	FRY
Undiff_1_SPG	0.470793	0.327	0.102	7.15918e-43	1.98173e-38	TTC6
Undiff_1_SPG	0.731762	0.632	0.307	9.19605e-43	2.54556e-38	PRDM5
Undiff_1_SPG	0.418596	0.527	0.225	1.05071e-42	2.90848e-38	ENSSSCG00000050004
Undiff_1_SPG	0.672612	0.728	0.368	1.22957e-42	3.40358e-38	STAU2
Undiff_1_SPG	0.712652	0.376	0.134	1.55229e-42	4.29691e-38	ENSSSCG00000042176
Undiff_1_SPG	0.658608	0.299	0.093	1.67234e-42	4.6292e-38	GADL1
Undiff_1_SPG	0.584664	0.299	0.092	1.70339e-42	4.71516e-38	CSAD
Undiff_1_SPG	0.55419	0.335	0.11	2.03151e-42	5.62341e-38	PEBP4
Undiff_1_SPG	0.537572	0.56	0.249	2.09083e-42	5.78763e-38	SPATA17
Undiff_1_SPG	0.599847	0.514	0.207	2.35593e-42	6.52146e-38	SCAI
Undiff_1_SPG	0.575072	0.253	0.07	2.70265e-42	7.4812e-38	HECW1
Undiff_1_SPG	0.75018	0.475	0.198	2.81244e-42	7.78511e-38	ENSSSCG00000045286
Undiff_1_SPG	0.583269	0.272	0.078	3.97077e-42	1.09915e-37	ENSSSCG00000043971
Undiff_1_SPG	0.533725	0.299	0.09	5.95176e-42	1.64751e-37	IRAK3
Undiff_1_SPG	0.612678	0.261	0.073	7.21828e-42	1.99809e-37	CXCL11
Undiff_1_SPG	0.65651	0.258	0.074	7.27092e-42	2.01266e-37	ZNF202
Undiff_1_SPG	0.770222	0.407	0.158	9.05117e-42	2.50545e-37	SLC24A4
Undiff_1_SPG	0.761649	0.382	0.138	9.11956e-42	2.52438e-37	ENSSSCG00000004511
Undiff_1_SPG	0.462728	0.525	0.207	9.60414e-42	2.65852e-37	ATP2B1
Undiff_1_SPG	0.627886	0.316	0.1	9.97365e-42	2.76081e-37	ENSSSCG00000024860
Undiff_1_SPG	0.510252	0.492	0.204	1.0364e-41	2.86887e-37	SNX8
Undiff_1_SPG	0.561579	0.42	0.153	1.15887e-41	3.20787e-37	PLEKHA7
Undiff_1_SPG	0.321152	0.459	0.178	1.26603e-41	3.5045e-37	CFAP61
Undiff_1_SPG	0.426801	0.36	0.118	1.5e-41	4.15216e-37	ASXL3
Undiff_1_SPG	0.665018	0.503	0.212	2.00095e-41	5.53883e-37	ENSSSCG00000008533
Undiff_1_SPG	0.347958	0.508	0.211	3.48022e-41	9.6336e-37	RUNX2
Undiff_1_SPG	0.676006	0.615	0.283	5.46196e-41	1.51192e-36	ABCG2
Undiff_1_SPG	0.546929	0.316	0.101	5.6954e-41	1.57654e-36	ASZ1
Undiff_1_SPG	0.317661	0.684	0.309	8.04638e-41	2.22732e-36	SSBP2
Undiff_1_SPG	0.497546	0.283	0.084	1.4492e-40	4.01152e-36	SH3RF2
Undiff_1_SPG	0.384488	0.264	0.074	1.6794e-40	4.64874e-36	ARHGAP22
Undiff_1_SPG	0.656819	0.541	0.237	2.05274e-40	5.68218e-36	NCALD
Undiff_1_SPG	0.654347	0.365	0.131	2.23907e-40	6.19797e-36	TBC1D32
Undiff_1_SPG	0.71464	0.549	0.251	2.47036e-40	6.8382e-36	CFAP20DC
Undiff_1_SPG	0.665215	0.343	0.12	3.13813e-40	8.68666e-36	TNFRSF9
Undiff_1_SPG	0.579108	0.299	0.094	4.03142e-40	1.11594e-35	RLBP1
Undiff_1_SPG	0.682277	0.379	0.14	5.46875e-40	1.5138e-35	GTPBP8
Undiff_1_SPG	0.493737	0.277	0.083	1.35764e-39	3.75809e-35	NMT2
Undiff_1_SPG	0.697907	0.456	0.19	1.618e-39	4.47877e-35	ENSSSCG00000007826
Undiff_1_SPG	0.603071	0.646	0.315	2.11809e-39	5.86309e-35	PROS1
Undiff_1_SPG	0.574094	0.459	0.186	2.17395e-39	6.01771e-35	CAGE1
Undiff_1_SPG	0.411932	0.266	0.078	4.65743e-39	1.28922e-34	FLT1
Undiff_1_SPG	0.650823	0.365	0.132	5.9693e-39	1.65236e-34	FANCD2
Undiff_1_SPG	0.726443	0.544	0.252	7.872e-39	2.17905e-34	SLC9B1
Undiff_1_SPG	0.60899	0.687	0.351	9.49381e-39	2.62798e-34	NEO1
Undiff_1_SPG	0.73442	0.56	0.256	9.95689e-39	2.75617e-34	ADCY9
Undiff_1_SPG	0.671754	0.316	0.108	1.90511e-38	5.27353e-34	GATB
Undiff_1_SPG	0.452766	0.31	0.101	3.52139e-38	9.74756e-34	TMEFF2
Undiff_1_SPG	0.665989	0.635	0.314	4.21441e-38	1.16659e-33	RSU1
Undiff_1_SPG	0.514383	0.264	0.079	4.27717e-38	1.18396e-33	FANCL
Undiff_1_SPG	0.597832	0.409	0.156	4.63022e-38	1.28169e-33	SERTAD2
Undiff_1_SPG	0.701073	0.481	0.208	4.84427e-38	1.34094e-33	RFC3
Undiff_1_SPG	0.611027	0.321	0.109	5.49573e-38	1.52127e-33	ZFP14
Undiff_1_SPG	0.646475	0.354	0.13	6.19147e-38	1.71386e-33	C11orf65
Undiff_1_SPG	0.641531	0.407	0.158	6.19528e-38	1.71492e-33	OSBP2
Undiff_1_SPG	0.631533	0.349	0.124	6.26287e-38	1.73362e-33	FANCI
Undiff_1_SPG	0.495197	0.343	0.119	8.62694e-38	2.38802e-33	WNK2
Undiff_1_SPG	0.628194	0.277	0.087	8.85507e-38	2.45117e-33	ABCB5
Undiff_1_SPG	0.564005	0.297	0.098	1.28923e-37	3.56871e-33	PYGB
Undiff_1_SPG	0.549103	0.453	0.182	1.49334e-37	4.13372e-33	ENSSSCG00000006344
Undiff_1_SPG	0.616098	0.253	0.075	1.59566e-37	4.41695e-33	ENSSSCG00000042450
Undiff_1_SPG	0.589813	0.64	0.319	1.90913e-37	5.28467e-33	GAP43
Undiff_1_SPG	0.557718	0.31	0.102	2.0437e-37	5.65717e-33	ENSSSCG00000026996
Undiff_1_SPG	0.584519	0.401	0.153	2.08239e-37	5.76427e-33	ENSSSCG00000006206
Undiff_1_SPG	0.530113	0.379	0.14	2.28802e-37	6.33348e-33	SGSM1
Undiff_1_SPG	0.537877	0.536	0.234	2.55125e-37	7.06211e-33	TPK1
Undiff_1_SPG	0.562429	0.28	0.089	5.27159e-37	1.45923e-32	SERPINE2
Undiff_1_SPG	0.569992	0.398	0.151	5.73203e-37	1.58668e-32	ENSSSCG00000035711
Undiff_1_SPG	0.552081	0.258	0.078	7.10174e-37	1.96583e-32	ENSSSCG00000041259
Undiff_1_SPG	0.589405	0.453	0.185	7.14829e-37	1.97872e-32	PLCL2
Undiff_1_SPG	0.658994	0.401	0.157	7.26562e-37	2.0112e-32	FHL2
Undiff_1_SPG	0.469523	0.673	0.323	8.68353e-37	2.40369e-32	UST
Undiff_1_SPG	0.496454	0.275	0.085	9.51246e-37	2.63314e-32	ACOT7
Undiff_1_SPG	0.585922	0.283	0.091	1.16182e-36	3.21602e-32	DDX31
Undiff_1_SPG	0.555235	0.363	0.133	1.33816e-36	3.70416e-32	SPRY1
Undiff_1_SPG	0.496299	0.319	0.107	1.37855e-36	3.81597e-32	ENSSSCG00000049005
Undiff_1_SPG	0.475486	0.332	0.114	1.87996e-36	5.20393e-32	NMNAT3
Undiff_1_SPG	0.560723	0.604	0.286	1.9637e-36	5.43572e-32	RASSF8
Undiff_1_SPG	0.590534	0.308	0.104	2.2407e-36	6.20249e-32	ENSSSCG00000045287
Undiff_1_SPG	0.597844	0.393	0.151	2.5869e-36	7.1608e-32	MEIS2
Undiff_1_SPG	0.664107	0.368	0.143	3.27764e-36	9.07285e-32	ENSSSCG00000033907
Undiff_1_SPG	0.650145	0.802	0.485	3.6626e-36	1.01384e-31	CDC42BPA
Undiff_1_SPG	0.483535	0.264	0.08	4.1906e-36	1.16e-31	TMEM150C
Undiff_1_SPG	0.522202	0.437	0.178	4.41477e-36	1.22205e-31	TPD52
Undiff_1_SPG	0.632846	0.503	0.23	6.90396e-36	1.91109e-31	NEDD9
Undiff_1_SPG	0.570937	0.626	0.299	8.39469e-36	2.32373e-31	GLI3
Undiff_1_SPG	0.515217	0.712	0.361	1.13489e-35	3.1415e-31	ENSSSCG00000000530
Undiff_1_SPG	0.4291	0.549	0.249	1.32314e-35	3.66257e-31	ENSSSCG00000039658
Undiff_1_SPG	0.623712	0.266	0.086	1.37343e-35	3.8018e-31	ENSSSCG00000051154
Undiff_1_SPG	0.602936	0.39	0.153	1.90885e-35	5.2839e-31	CUBN
Undiff_1_SPG	0.652119	0.56	0.277	2.77869e-35	7.69171e-31	PPP1R12B
Undiff_1_SPG	0.533022	0.283	0.094	3.66435e-35	1.01433e-30	PRKAR1B
Undiff_1_SPG	0.478244	0.989	0.811	4.0836e-35	1.13038e-30	AUTS2
Undiff_1_SPG	0.581879	0.335	0.121	4.22644e-35	1.16992e-30	CENPW
Undiff_1_SPG	0.449661	0.365	0.137	4.41514e-35	1.22215e-30	LIN7A
Undiff_1_SPG	0.626725	0.404	0.165	4.43075e-35	1.22647e-30	SUSD4
Undiff_1_SPG	0.611405	0.508	0.235	5.66483e-35	1.56808e-30	MITF
Undiff_1_SPG	0.358447	0.407	0.152	6.80773e-35	1.88445e-30	MCTP2
Undiff_1_SPG	0.587413	0.462	0.199	7.72981e-35	2.13969e-30	GALNT11
Undiff_1_SPG	0.511674	0.382	0.146	8.24022e-35	2.28097e-30	BTG1
Undiff_1_SPG	0.604429	0.429	0.176	1.354e-34	3.74799e-30	RARRES1
Undiff_1_SPG	0.377673	0.42	0.163	1.65539e-34	4.5823e-30	ADAMTS3
Undiff_1_SPG	0.668859	0.53	0.257	1.69648e-34	4.69604e-30	CLYBL
Undiff_1_SPG	0.578461	0.283	0.096	2.4072e-34	6.66338e-30	IQCA1
Undiff_1_SPG	0.528602	0.299	0.103	3.1872e-34	8.8225e-30	ENSSSCG00000040997
Undiff_1_SPG	0.662839	0.525	0.252	3.72459e-34	1.031e-29	GDAP2
Undiff_1_SPG	0.297887	0.555	0.246	4.38906e-34	1.21494e-29	ERBB4
Undiff_1_SPG	0.662022	0.593	0.305	5.11966e-34	1.41717e-29	MIPOL1
Undiff_1_SPG	0.487981	0.264	0.084	6.10594e-34	1.69018e-29	ENSSSCG00000041180
Undiff_1_SPG	0.540364	0.335	0.122	7.51604e-34	2.08051e-29	ENSSSCG00000051047
Undiff_1_SPG	0.463321	0.459	0.195	7.62993e-34	2.11204e-29	SHCBP1L
Undiff_1_SPG	0.375657	0.426	0.167	9.73436e-34	2.69457e-29	EFNA5
Undiff_1_SPG	0.488782	0.28	0.094	1.02596e-33	2.83997e-29	CCDC175
Undiff_1_SPG	0.529454	0.643	0.329	1.55011e-33	4.29087e-29	PDE3B
Undiff_1_SPG	0.607578	0.434	0.185	1.6711e-33	4.62576e-29	SRRM4
Undiff_1_SPG	0.687201	0.486	0.228	1.86674e-33	5.16732e-29	CRY1
Undiff_1_SPG	0.6411	0.492	0.223	1.94814e-33	5.39266e-29	ENSSSCG00000045751
Undiff_1_SPG	0.534761	0.374	0.145	1.95031e-33	5.39866e-29	ENSSSCG00000015023
Undiff_1_SPG	0.517175	0.805	0.462	2.0786e-33	5.75376e-29	SUGCT
Undiff_1_SPG	0.611908	0.332	0.125	2.13515e-33	5.9103e-29	LHPP
Undiff_1_SPG	0.506921	0.569	0.281	2.48337e-33	6.87421e-29	TMC1
Undiff_1_SPG	0.561752	0.819	0.5	2.85434e-33	7.90109e-29	AKT3
Undiff_1_SPG	0.45757	0.255	0.08	3.75055e-33	1.03819e-28	UCK2
Undiff_1_SPG	0.533561	0.255	0.082	3.8048e-33	1.05321e-28	THOC3
Undiff_1_SPG	0.572132	0.613	0.306	4.15875e-33	1.15118e-28	ENSSSCG00000037997
Undiff_1_SPG	0.423602	0.357	0.133	9.07474e-33	2.51198e-28	ARNT2
Undiff_1_SPG	0.29093	0.852	0.465	9.2013e-33	2.54701e-28	BNC2
Undiff_1_SPG	0.532966	0.365	0.139	9.46685e-33	2.62052e-28	ASAP2
Undiff_1_SPG	0.477493	0.687	0.385	1.16475e-32	3.22413e-28	TRMT6
Undiff_1_SPG	0.328296	0.69	0.372	1.19731e-32	3.31429e-28	PDE10A
Undiff_1_SPG	0.607124	0.272	0.092	1.28192e-32	3.54849e-28	RTN2
Undiff_1_SPG	0.3576	0.376	0.141	1.38758e-32	3.84095e-28	GLI2
Undiff_1_SPG	0.526588	0.701	0.364	1.47482e-32	4.08245e-28	GTDC1
Undiff_1_SPG	0.483946	0.376	0.146	1.60123e-32	4.43236e-28	KLHL5
Undiff_1_SPG	0.416623	0.275	0.09	1.80212e-32	4.98846e-28	CD109
Undiff_1_SPG	0.545577	0.703	0.375	2.38794e-32	6.61005e-28	GMDS
Undiff_1_SPG	0.396951	0.434	0.178	2.72296e-32	7.53743e-28	CCDC171
Undiff_1_SPG	0.51126	0.484	0.22	3.67337e-32	1.01682e-27	C11orf49
Undiff_1_SPG	0.566004	0.519	0.241	4.03725e-32	1.11755e-27	ENSSSCG00000016426
Undiff_1_SPG	0.455012	0.473	0.202	5.13347e-32	1.421e-27	EDA
Undiff_1_SPG	0.274118	0.401	0.158	5.26314e-32	1.45689e-27	ADAMTS17
Undiff_1_SPG	0.622999	0.734	0.441	6.19808e-32	1.71569e-27	SCAPER
Undiff_1_SPG	0.401845	0.723	0.357	6.34286e-32	1.75577e-27	PRKD1
Undiff_1_SPG	0.50107	0.665	0.348	8.23154e-32	2.27857e-27	PPP1R9A
Undiff_1_SPG	0.530964	0.25	0.08	8.7007e-32	2.40844e-27	M1AP
Undiff_1_SPG	0.543341	0.321	0.121	1.47329e-31	4.07822e-27	UNC79
Undiff_1_SPG	0.50844	0.352	0.137	2.63171e-31	7.28484e-27	HACE1
Undiff_1_SPG	0.452572	0.272	0.09	2.83492e-31	7.84735e-27	KLHL13
Undiff_1_SPG	0.451185	0.423	0.179	2.85313e-31	7.89775e-27	C14orf39
Undiff_1_SPG	0.565494	0.44	0.188	3.21279e-31	8.89331e-27	IGF2BP3
Undiff_1_SPG	0.572479	0.264	0.09	4.30442e-31	1.19151e-26	ENSSSCG00000038150
Undiff_1_SPG	0.524139	0.728	0.448	4.75393e-31	1.31594e-26	AAGAB
Undiff_1_SPG	0.497437	0.481	0.218	4.89194e-31	1.35414e-26	NDUFAF2
Undiff_1_SPG	0.591795	0.739	0.432	5.4526e-31	1.50933e-26	DENND5B
Undiff_1_SPG	0.45249	0.321	0.119	5.77706e-31	1.59915e-26	MAPK8IP3
Undiff_1_SPG	0.386582	0.549	0.253	7.35241e-31	2.03522e-26	PARP8
Undiff_1_SPG	0.322201	0.299	0.105	8.98166e-31	2.48621e-26	FMN1
Undiff_1_SPG	0.574256	0.365	0.151	9.72566e-31	2.69216e-26	ENSSSCG00000009523
Undiff_1_SPG	0.574143	0.253	0.085	9.91754e-31	2.74528e-26	ENSSSCG00000043963
Undiff_1_SPG	0.559913	0.308	0.115	1.03011e-30	2.85145e-26	ANKS3
Undiff_1_SPG	0.365207	0.261	0.086	1.13785e-30	3.14967e-26	MAEL
Undiff_1_SPG	0.461699	0.843	0.502	1.23181e-30	3.40976e-26	PRKN
Undiff_1_SPG	0.418784	0.453	0.194	1.27711e-30	3.53516e-26	SETBP1
Undiff_1_SPG	0.509674	0.442	0.194	1.5351e-30	4.2493e-26	CABCOCO1
Undiff_1_SPG	0.622089	0.412	0.181	1.53539e-30	4.25013e-26	FBH1
Undiff_1_SPG	0.604279	0.621	0.325	1.57195e-30	4.35133e-26	ZNRF3
Undiff_1_SPG	0.435213	0.327	0.122	1.85095e-30	5.12361e-26	NRG4
Undiff_1_SPG	0.558424	0.736	0.441	1.90935e-30	5.28527e-26	CCDC91
Undiff_1_SPG	0.513586	0.255	0.084	2.05933e-30	5.70044e-26	HTR1E
Undiff_1_SPG	0.511975	0.852	0.558	2.08599e-30	5.77422e-26	RASAL2
Undiff_1_SPG	0.503795	0.302	0.113	3.38099e-30	9.35893e-26	CCDC158
Undiff_1_SPG	0.320803	0.445	0.186	4.74535e-30	1.31356e-25	TNIK
Undiff_1_SPG	0.531628	0.505	0.241	5.30269e-30	1.46784e-25	PREP
Undiff_1_SPG	0.286974	0.324	0.118	5.31333e-30	1.47078e-25	ENSSSCG00000042799
Undiff_1_SPG	0.580082	0.385	0.163	7.16269e-30	1.98271e-25	ENSSSCG00000048791
Undiff_1_SPG	0.568931	0.651	0.354	7.25632e-30	2.00862e-25	PKP4
Undiff_1_SPG	0.47869	0.258	0.088	7.86046e-30	2.17585e-25	COX10
Undiff_1_SPG	0.503281	0.58	0.304	8.48674e-30	2.34922e-25	ULK4
Undiff_1_SPG	0.495705	0.602	0.313	1.08243e-29	2.99627e-25	UFM1
Undiff_1_SPG	0.47558	0.582	0.296	1.19701e-29	3.31345e-25	GALNT1
Undiff_1_SPG	0.473327	0.25	0.084	1.30443e-29	3.61079e-25	MYRIP
Undiff_1_SPG	0.486833	0.489	0.223	1.45848e-29	4.03723e-25	RNF2
Undiff_1_SPG	0.534425	0.519	0.253	1.57728e-29	4.36607e-25	FSD1L
Undiff_1_SPG	0.454521	0.409	0.176	1.59661e-29	4.41958e-25	CLPB
Undiff_1_SPG	0.270706	0.536	0.256	2.09486e-29	5.79878e-25	C4orf17
Undiff_1_SPG	0.584003	0.357	0.146	2.34406e-29	6.4886e-25	CCDC180
Undiff_1_SPG	0.333428	0.324	0.123	2.3524e-29	6.51168e-25	KHDRBS3
Undiff_1_SPG	0.596002	0.734	0.456	2.52015e-29	6.97603e-25	RALY
Undiff_1_SPG	0.493125	0.654	0.355	3.29118e-29	9.1103e-25	ASAP1
Undiff_1_SPG	0.531669	0.489	0.236	4.18385e-29	1.15813e-24	UBAC2
Undiff_1_SPG	0.497787	0.272	0.096	5.32601e-29	1.47429e-24	ENSSSCG00000047891
Undiff_1_SPG	0.535001	0.582	0.304	5.72852e-29	1.58571e-24	TRIM44
Undiff_1_SPG	0.556522	0.253	0.088	7.93597e-29	2.19676e-24	TMEM120B
Undiff_1_SPG	0.51578	0.294	0.109	1.00928e-28	2.7938e-24	SYTL5
Undiff_1_SPG	0.519117	0.657	0.358	1.36868e-28	3.78864e-24	SLC25A13
Undiff_1_SPG	0.609504	0.404	0.184	1.38502e-28	3.83387e-24	POT1
Undiff_1_SPG	0.491927	0.371	0.155	1.69135e-28	4.68183e-24	ENSSSCG00000043219
Undiff_1_SPG	0.502553	0.5	0.238	1.72355e-28	4.77095e-24	ANKRD6
Undiff_1_SPG	0.521346	0.28	0.102	4.3492e-28	1.2039e-23	ENSSSCG00000036117
Undiff_1_SPG	0.620137	0.44	0.209	9.12945e-28	2.52712e-23	NARS2
Undiff_1_SPG	0.490014	0.379	0.162	1.11655e-27	3.09073e-23	YEATS2
Undiff_1_SPG	0.437114	0.272	0.1	1.54668e-27	4.28137e-23	GABRB1
Undiff_1_SPG	0.506763	0.462	0.215	1.65219e-27	4.57342e-23	ZNF395
Undiff_1_SPG	0.250013	0.618	0.349	2.06876e-27	5.72652e-23	RBPJ
Undiff_1_SPG	0.335965	0.451	0.207	2.66075e-27	7.36523e-23	CCT6B
Undiff_1_SPG	0.331063	0.462	0.21	3.24664e-27	8.98703e-23	CPA1
Undiff_1_SPG	0.517856	0.497	0.245	3.70133e-27	1.02457e-22	PIK3AP1
Undiff_1_SPG	0.54239	0.316	0.128	4.24981e-27	1.17639e-22	ABLIM3
Undiff_1_SPG	0.446216	0.511	0.249	5.17092e-27	1.43136e-22	DGKH
Undiff_1_SPG	0.459354	0.25	0.089	5.18224e-27	1.4345e-22	SENP8
Undiff_1_SPG	0.473473	0.728	0.411	6.20321e-27	1.71711e-22	SLC39A11
Undiff_1_SPG	0.468106	0.398	0.177	7.10121e-27	1.96569e-22	MSH3
Undiff_1_SPG	0.463525	0.354	0.147	8.48132e-27	2.34771e-22	SLC44A1
Undiff_1_SPG	0.521555	0.607	0.329	8.51496e-27	2.35702e-22	ZBTB44
Undiff_1_SPG	0.57465	0.31	0.126	8.6866e-27	2.40454e-22	ENSSSCG00000032235
Undiff_1_SPG	0.493617	0.401	0.176	9.47393e-27	2.62248e-22	MAPRE2
Undiff_1_SPG	0.435928	0.558	0.284	1.1417e-26	3.16033e-22	TANC1
Undiff_1_SPG	0.344915	0.341	0.137	1.83957e-26	5.0921e-22	COL4A5
Undiff_1_SPG	0.480136	0.297	0.116	2.85242e-26	7.89577e-22	EFCAB5
Undiff_1_SPG	0.532911	0.555	0.295	3.65379e-26	1.01141e-21	NHSL1
Undiff_1_SPG	0.539521	0.569	0.293	4.43961e-26	1.22893e-21	ENSSSCG00000002950
Undiff_1_SPG	0.515456	0.253	0.091	4.44168e-26	1.2295e-21	C12orf40
Undiff_1_SPG	0.555633	0.777	0.504	4.94595e-26	1.36909e-21	ANKRD28
Undiff_1_SPG	0.501021	0.56	0.293	5.43098e-26	1.50335e-21	DTNBP1
Undiff_1_SPG	0.382584	0.28	0.106	5.65186e-26	1.56449e-21	ENSSSCG00000047641
Undiff_1_SPG	0.555822	0.629	0.363	9.50604e-26	2.63137e-21	USP40
Undiff_1_SPG	0.513365	0.376	0.171	1.01879e-25	2.82013e-21	RALGPS1
Undiff_1_SPG	0.452575	0.341	0.144	1.15037e-25	3.18434e-21	CHORDC1
Undiff_1_SPG	0.350586	0.797	0.466	1.26648e-25	3.50575e-21	MAPK10
Undiff_1_SPG	0.308874	0.712	0.426	1.37037e-25	3.79333e-21	CCBE1
Undiff_1_SPG	0.321053	0.404	0.176	1.45152e-25	4.01795e-21	L3MBTL3
Undiff_1_SPG	0.514937	0.376	0.172	1.86647e-25	5.16659e-21	AFDN
Undiff_1_SPG	0.345396	0.396	0.171	1.9038e-25	5.26991e-21	GOLM1
Undiff_1_SPG	0.505171	0.305	0.123	2.18789e-25	6.05629e-21	PACC1
Undiff_1_SPG	0.535746	0.481	0.245	2.3877e-25	6.6094e-21	SFMBT1
Undiff_1_SPG	0.585771	0.591	0.34	2.73185e-25	7.56203e-21	KDM4C
Undiff_1_SPG	0.472733	0.629	0.345	3.0727e-25	8.50554e-21	ZNF618
Undiff_1_SPG	0.441601	0.258	0.097	3.08271e-25	8.53326e-21	RMND1
Undiff_1_SPG	0.5288	0.745	0.448	3.50285e-25	9.69624e-21	FAM222B
Undiff_1_SPG	0.414526	0.429	0.2	3.57443e-25	9.89439e-21	ENSSSCG00000007098
Undiff_1_SPG	0.359765	0.277	0.106	4.43311e-25	1.22713e-20	GNAI1
Undiff_1_SPG	0.554687	0.385	0.172	4.74833e-25	1.31438e-20	ENSSSCG00000050827
Undiff_1_SPG	0.564557	0.486	0.247	5.306e-25	1.46875e-20	CUX2
Undiff_1_SPG	0.43928	0.269	0.101	5.41665e-25	1.49938e-20	ENSSSCG00000051401
Undiff_1_SPG	0.491922	0.288	0.116	8.27159e-25	2.28966e-20	ENSSSCG00000011892
Undiff_1_SPG	0.406176	0.495	0.245	8.56504e-25	2.37089e-20	RAB32
Undiff_1_SPG	0.34717	0.264	0.097	9.46152e-25	2.61904e-20	METTL24
Undiff_1_SPG	0.480604	0.349	0.152	1.03064e-24	2.85292e-20	PDSS2
Undiff_1_SPG	0.457618	0.275	0.107	1.15918e-24	3.20872e-20	ENSSSCG00000005971
Undiff_1_SPG	0.492597	0.357	0.159	1.44671e-24	4.00463e-20	FAM117B
Undiff_1_SPG	0.524108	0.503	0.261	1.5063e-24	4.16958e-20	ENSSSCG00000038717
Undiff_1_SPG	0.521155	0.448	0.218	1.54365e-24	4.27296e-20	ENSSSCG00000022032
Undiff_1_SPG	0.509391	0.308	0.127	1.56047e-24	4.31954e-20	GTF2IRD1
Undiff_1_SPG	0.416787	0.777	0.466	2.122e-24	5.87391e-20	CAMKMT
Undiff_1_SPG	0.350473	0.286	0.111	3.0544e-24	8.45489e-20	CEP68
Undiff_1_SPG	0.504041	0.451	0.222	3.45242e-24	9.55664e-20	CEP162
Undiff_1_SPG	0.578317	0.453	0.228	4.09054e-24	1.1323e-19	TMEM178B
Undiff_1_SPG	0.49202	0.379	0.175	5.20191e-24	1.43994e-19	LCA5
Undiff_1_SPG	0.426595	0.651	0.369	5.42338e-24	1.50125e-19	FAM168A
Undiff_1_SPG	0.532365	0.725	0.45	6.29522e-24	1.74258e-19	RPS6KC1
Undiff_1_SPG	0.475316	0.36	0.162	7.46226e-24	2.06563e-19	PCDHAC2
Undiff_1_SPG	0.545825	0.305	0.131	7.48486e-24	2.07188e-19	PRKAA2
Undiff_1_SPG	0.407218	0.426	0.198	7.68149e-24	2.12631e-19	PCED1B
Undiff_1_SPG	0.316708	0.264	0.1	1.11811e-23	3.09505e-19	CIITA
Undiff_1_SPG	0.509972	0.338	0.152	1.28033e-23	3.54407e-19	MIPEP
Undiff_1_SPG	0.333514	0.269	0.102	1.46784e-23	4.06312e-19	CTTNBP2
Undiff_1_SPG	0.349168	0.343	0.148	1.53004e-23	4.23529e-19	ENSSSCG00000033395
Undiff_1_SPG	0.414853	0.261	0.102	1.99401e-23	5.51962e-19	ENSSSCG00000014132
Undiff_1_SPG	0.466787	0.412	0.196	2.03257e-23	5.62636e-19	C3orf70
Undiff_1_SPG	0.456946	0.503	0.257	2.08881e-23	5.78203e-19	ABI2
Undiff_1_SPG	0.487491	0.349	0.157	2.62786e-23	7.27418e-19	ENSSSCG00000012627
Undiff_1_SPG	0.434204	0.571	0.316	3.12642e-23	8.65425e-19	BBS9
Undiff_1_SPG	0.264036	0.302	0.123	3.75799e-23	1.04025e-18	PIWIL1
Undiff_1_SPG	0.490872	0.379	0.18	4.76268e-23	1.31836e-18	TADA2A
Undiff_1_SPG	0.307518	0.28	0.109	5.26353e-23	1.457e-18	EPB41L4B
Undiff_1_SPG	0.436626	0.47	0.239	5.68888e-23	1.57474e-18	PRMT7
Undiff_1_SPG	0.54263	0.577	0.334	7.35123e-23	2.03489e-18	ARHGAP39
Undiff_1_SPG	0.476997	0.456	0.234	7.37536e-23	2.04157e-18	WDR37
Undiff_1_SPG	0.419128	0.313	0.133	8.23817e-23	2.28041e-18	TMX3
Undiff_1_SPG	0.505956	0.596	0.347	8.61099e-23	2.38361e-18	IPO11
Undiff_1_SPG	0.428741	0.571	0.313	9.14707e-23	2.532e-18	MICAL3
Undiff_1_SPG	0.410364	0.272	0.107	1.00535e-22	2.78292e-18	GPAT3
Undiff_1_SPG	0.409912	0.58	0.315	1.01119e-22	2.79907e-18	UBE2E3
Undiff_1_SPG	0.458615	0.775	0.504	1.08334e-22	2.9988e-18	ENSSSCG00000014267
Undiff_1_SPG	0.419605	0.525	0.272	1.10183e-22	3.04998e-18	PAQR8
Undiff_1_SPG	0.283496	0.365	0.162	1.11101e-22	3.07539e-18	ENSSSCG00000036217
Undiff_1_SPG	0.443125	0.44	0.222	1.11111e-22	3.07567e-18	GRK4
Undiff_1_SPG	0.453863	0.527	0.284	1.11124e-22	3.07604e-18	DENND1B
Undiff_1_SPG	0.387292	0.56	0.292	1.26256e-22	3.49488e-18	PTPN4
Undiff_1_SPG	0.489351	0.511	0.274	1.78296e-22	4.93542e-18	DPH6
Undiff_1_SPG	0.428986	0.626	0.353	2.08538e-22	5.77255e-18	JARID2
Undiff_1_SPG	0.492807	0.648	0.389	2.60885e-22	7.22155e-18	VTI1A
Undiff_1_SPG	0.423397	0.321	0.139	3.56382e-22	9.86502e-18	PDE7A
Undiff_1_SPG	0.415336	0.495	0.256	4.47191e-22	1.23787e-17	ASCC1
Undiff_1_SPG	0.296423	0.261	0.102	4.84209e-22	1.34034e-17	KCNU1
Undiff_1_SPG	0.459769	0.516	0.277	4.87142e-22	1.34846e-17	SRBD1
Undiff_1_SPG	0.455141	0.552	0.298	5.0064e-22	1.38582e-17	YES1
Undiff_1_SPG	0.425352	0.269	0.109	5.80907e-22	1.60801e-17	SSBP4
Undiff_1_SPG	0.346949	0.319	0.135	7.14658e-22	1.97824e-17	ENSSSCG00000044350
Undiff_1_SPG	0.454606	0.505	0.263	7.38761e-22	2.04496e-17	STXBP5
Undiff_1_SPG	0.39734	0.459	0.228	8.30012e-22	2.29756e-17	NT5DC1
Undiff_1_SPG	0.452108	0.629	0.373	9.20446e-22	2.54789e-17	MAP2K5
Undiff_1_SPG	0.316044	0.28	0.114	9.26093e-22	2.56352e-17	LONRF2
Undiff_1_SPG	0.426703	0.58	0.329	9.40895e-22	2.60449e-17	CHD1L
Undiff_1_SPG	0.487378	0.393	0.196	1.06974e-21	2.96115e-17	ENSSSCG00000042541
Undiff_1_SPG	0.386206	0.253	0.099	1.20098e-21	3.32443e-17	ENSSSCG00000003047
Undiff_1_SPG	0.252897	0.404	0.185	1.3099e-21	3.62593e-17	SOBP
Undiff_1_SPG	0.432683	0.473	0.246	1.65919e-21	4.59281e-17	METTL25
Undiff_1_SPG	0.406813	0.426	0.211	1.72507e-21	4.77517e-17	ACVR2A
Undiff_1_SPG	0.308502	0.272	0.11	2.05428e-21	5.68644e-17	ABHD17C
Undiff_1_SPG	0.311107	0.412	0.195	2.34122e-21	6.48073e-17	SGCD
Undiff_1_SPG	0.350227	0.283	0.116	2.55914e-21	7.08395e-17	PTPRF
Undiff_1_SPG	0.498129	0.393	0.198	3.49851e-21	9.68422e-17	ENSSSCG00000043930
Undiff_1_SPG	0.304107	0.264	0.106	3.80486e-21	1.05322e-16	SUSD1
Undiff_1_SPG	0.520739	0.445	0.231	4.06178e-21	1.12434e-16	SORCS2
Undiff_1_SPG	0.330826	0.253	0.098	4.94146e-21	1.36785e-16	MFHAS1
Undiff_1_SPG	0.419021	0.396	0.192	5.55584e-21	1.53791e-16	REPS2
Undiff_1_SPG	0.406684	0.269	0.112	7.27052e-21	2.01255e-16	GSE1
Undiff_1_SPG	0.401614	0.849	0.602	1.04036e-20	2.87981e-16	RABGAP1L
Undiff_1_SPG	0.450996	0.324	0.148	1.05772e-20	2.92788e-16	ENSSSCG00000007264
Undiff_1_SPG	0.386992	0.371	0.176	1.16262e-20	3.21825e-16	PRIMPOL
Undiff_1_SPG	0.381717	0.423	0.21	1.25774e-20	3.48155e-16	ENSSSCG00000012566
Undiff_1_SPG	0.452477	0.299	0.133	1.7406e-20	4.81816e-16	WDR25
Undiff_1_SPG	0.361862	0.418	0.208	1.8858e-20	5.22008e-16	DEUP1
Undiff_1_SPG	0.340418	0.769	0.498	2.09428e-20	5.79717e-16	NBEA
Undiff_1_SPG	0.489394	0.346	0.166	2.18949e-20	6.06072e-16	FAN1
Undiff_1_SPG	0.363676	0.893	0.673	2.55922e-20	7.08417e-16	SRPK2
Undiff_1_SPG	0.437321	0.33	0.15	2.58255e-20	7.14875e-16	CRPPA
Undiff_1_SPG	0.383318	0.346	0.16	2.65215e-20	7.3414e-16	RTKN2
Undiff_1_SPG	0.426161	0.255	0.105	2.70175e-20	7.47872e-16	ACSF3
Undiff_1_SPG	0.423008	0.651	0.386	2.86411e-20	7.92814e-16	SLC25A12
Undiff_1_SPG	0.439368	0.621	0.368	2.95654e-20	8.184e-16	TBC1D9B
Undiff_1_SPG	0.414408	0.288	0.126	3.40677e-20	9.43028e-16	CATSPERE
Undiff_1_SPG	0.37073	0.596	0.343	4.05769e-20	1.12321e-15	PIP4K2A
Undiff_1_SPG	0.450596	0.335	0.159	4.28835e-20	1.18706e-15	KIZ
Undiff_1_SPG	0.391684	0.264	0.112	4.40613e-20	1.21966e-15	NSUN7
Undiff_1_SPG	0.308316	0.36	0.166	5.32431e-20	1.47382e-15	NIN
Undiff_1_SPG	0.342669	0.335	0.153	5.59669e-20	1.54922e-15	CCDC196
Undiff_1_SPG	0.370276	0.33	0.152	6.38895e-20	1.76852e-15	MBIP
Undiff_1_SPG	0.469667	0.398	0.206	8.642e-20	2.39219e-15	MTPAP
Undiff_1_SPG	0.396811	0.486	0.26	8.81434e-20	2.4399e-15	SHLD1
Undiff_1_SPG	0.374364	0.253	0.103	1.2605e-19	3.4892e-15	BLM
Undiff_1_SPG	0.313135	0.297	0.129	1.28467e-19	3.55608e-15	FGD6
Undiff_1_SPG	0.289965	0.299	0.13	1.36333e-19	3.77384e-15	STX7
Undiff_1_SPG	0.425521	0.431	0.225	1.77366e-19	4.90966e-15	ENSSSCG00000014884
Undiff_1_SPG	0.399951	0.264	0.112	1.82654e-19	5.05605e-15	FBXO25
Undiff_1_SPG	0.419085	0.308	0.141	1.83484e-19	5.07903e-15	ENSSSCG00000002877
Undiff_1_SPG	0.315368	0.662	0.396	1.9907e-19	5.51046e-15	PPP2R3A
Undiff_1_SPG	0.420642	0.374	0.185	2.37578e-19	6.57638e-15	ENSSSCG00000031269
Undiff_1_SPG	0.369072	0.308	0.139	2.63277e-19	7.28776e-15	ZRANB3
Undiff_1_SPG	0.398578	0.319	0.146	2.78123e-19	7.69872e-15	SNX30
Undiff_1_SPG	0.418999	0.264	0.113	2.8234e-19	7.81544e-15	NHEJ1
Undiff_1_SPG	0.390011	0.393	0.2	2.87508e-19	7.9585e-15	SLC16A1
Undiff_1_SPG	0.411032	0.816	0.551	2.92543e-19	8.09787e-15	BCAS3
Undiff_1_SPG	0.433245	0.288	0.13	2.94347e-19	8.14783e-15	ADAT1
Undiff_1_SPG	0.479992	0.332	0.16	3.22136e-19	8.91705e-15	ENSSSCG00000014575
Undiff_1_SPG	0.33169	0.456	0.24	3.27229e-19	9.05802e-15	MAST2
Undiff_1_SPG	0.459665	0.409	0.214	3.30535e-19	9.14955e-15	ZNF383
Undiff_1_SPG	0.423579	0.731	0.475	3.47797e-19	9.62738e-15	TRPM7
Undiff_1_SPG	0.350367	0.516	0.286	4.67978e-19	1.29541e-14	B3GLCT
Undiff_1_SPG	0.374172	0.264	0.113	5.01433e-19	1.38802e-14	SNX10
Undiff_1_SPG	0.45363	0.255	0.108	6.10063e-19	1.68872e-14	SLC2A10
Undiff_1_SPG	0.498203	0.467	0.262	6.8419e-19	1.89391e-14	ENSSSCG00000036379
Undiff_1_SPG	0.280159	0.266	0.112	6.96302e-19	1.92743e-14	RCC2
Undiff_1_SPG	0.380608	0.846	0.596	7.36368e-19	2.03834e-14	CDKAL1
Undiff_1_SPG	0.358122	0.591	0.337	7.54545e-19	2.08866e-14	ASCC3
Undiff_1_SPG	0.37335	0.662	0.395	7.89108e-19	2.18433e-14	NR3C1
Undiff_1_SPG	0.400813	0.335	0.161	8.11973e-19	2.24762e-14	PATL1
Undiff_1_SPG	0.416019	0.387	0.195	9.02119e-19	2.49716e-14	HFM1
Undiff_1_SPG	0.452721	0.448	0.245	1.07632e-18	2.97938e-14	SPIRE1
Undiff_1_SPG	0.367939	0.379	0.188	1.12635e-18	3.11785e-14	TSEN15
Undiff_1_SPG	0.295938	0.269	0.116	1.16203e-18	3.21662e-14	METTL8
Undiff_1_SPG	0.382913	0.269	0.116	1.19143e-18	3.29801e-14	ASNS
Undiff_1_SPG	0.439944	0.302	0.142	1.22816e-18	3.39967e-14	ENSSSCG00000043931
Undiff_1_SPG	0.362404	0.404	0.206	1.28093e-18	3.54575e-14	STIM2
Undiff_1_SPG	0.35403	0.615	0.365	1.49507e-18	4.1385e-14	ENSSSCG00000014280
Undiff_1_SPG	0.412753	0.5	0.285	1.55704e-18	4.31003e-14	NEMF
Undiff_1_SPG	0.335174	0.327	0.154	1.82941e-18	5.06398e-14	PAPOLG
Undiff_1_SPG	0.325457	0.549	0.311	2.01163e-18	5.56839e-14	FRRS1
Undiff_1_SPG	0.410793	0.269	0.12	2.05458e-18	5.68727e-14	ZNF75A
Undiff_1_SPG	0.399245	0.758	0.476	2.07729e-18	5.75015e-14	KMT2C
Undiff_1_SPG	0.509521	0.346	0.176	2.09446e-18	5.79767e-14	NEK11
Undiff_1_SPG	0.352853	0.571	0.325	2.63784e-18	7.30179e-14	MPDZ
Undiff_1_SPG	0.402918	0.681	0.421	2.86874e-18	7.94096e-14	CRADD
Undiff_1_SPG	0.359184	0.266	0.115	2.91904e-18	8.08021e-14	ENSSSCG00000016898
Undiff_1_SPG	0.314026	0.442	0.236	3.62276e-18	1.00282e-13	METTL15
Undiff_1_SPG	0.476009	0.604	0.374	3.62788e-18	1.00423e-13	NFE2L2
Undiff_1_SPG	0.250815	0.294	0.13	3.84184e-18	1.06346e-13	FAM3C
Undiff_1_SPG	0.476599	0.319	0.154	3.87261e-18	1.07198e-13	ENSSSCG00000044939
Undiff_1_SPG	0.328362	0.39	0.196	4.28806e-18	1.18698e-13	ZNF710
Undiff_1_SPG	0.258892	0.313	0.144	4.54608e-18	1.2584e-13	TEX11
Undiff_1_SPG	0.437324	0.714	0.466	4.93895e-18	1.36715e-13	DIP2C
Undiff_1_SPG	0.452337	0.676	0.438	4.94614e-18	1.36914e-13	PPP2R5E
Undiff_1_SPG	0.2548	0.324	0.15	4.99716e-18	1.38327e-13	EYA2
Undiff_1_SPG	0.478565	0.382	0.204	5.34479e-18	1.47949e-13	STPG2
Undiff_1_SPG	0.300442	0.44	0.23	5.4544e-18	1.50983e-13	SHTN1
Undiff_1_SPG	0.386023	0.404	0.212	6.01279e-18	1.6644e-13	UBA6
Undiff_1_SPG	0.394424	0.431	0.233	6.10384e-18	1.6896e-13	CNOT6
Undiff_1_SPG	0.40999	0.53	0.311	6.37465e-18	1.76457e-13	DNAJB6
Undiff_1_SPG	0.330546	0.418	0.212	7.61958e-18	2.10918e-13	GPM6B
Undiff_1_SPG	0.313238	0.294	0.133	8.17738e-18	2.26358e-13	WDHD1
Undiff_1_SPG	0.251068	0.712	0.463	8.40808e-18	2.32744e-13	ZSWIM6
Undiff_1_SPG	0.398993	0.464	0.258	9.24025e-18	2.55779e-13	TANGO6
Undiff_1_SPG	0.263108	0.434	0.226	1.87598e-17	5.1929e-13	MARK1
Undiff_1_SPG	0.539636	0.577	0.366	1.93834e-17	5.36551e-13	LIFR
Undiff_1_SPG	0.363038	0.36	0.18	1.96207e-17	5.43122e-13	ENSSSCG00000015011
Undiff_1_SPG	0.316352	0.596	0.359	2.33777e-17	6.47117e-13	ENSSSCG00000049107
Undiff_1_SPG	0.350921	0.335	0.167	2.46839e-17	6.83276e-13	SKAP2
Undiff_1_SPG	0.321179	0.354	0.175	2.86609e-17	7.93363e-13	SCML2
Undiff_1_SPG	0.405475	0.44	0.24	2.93127e-17	8.11406e-13	GLCCI1
Undiff_1_SPG	0.392325	0.264	0.119	3.19147e-17	8.83431e-13	SHQ1
Undiff_1_SPG	0.345337	0.264	0.117	3.46964e-17	9.60432e-13	CDYL2
Undiff_1_SPG	0.281526	0.341	0.162	3.76558e-17	1.04235e-12	IQSEC1
Undiff_1_SPG	0.331687	0.313	0.148	4.06091e-17	1.1241e-12	DNAJC10
Undiff_1_SPG	0.382781	0.277	0.128	4.6275e-17	1.28094e-12	ATG14
Undiff_1_SPG	0.364734	0.396	0.206	4.73794e-17	1.31151e-12	TTC27
Undiff_1_SPG	0.271627	0.357	0.175	5.7014e-17	1.57821e-12	ENSSSCG00000041959
Undiff_1_SPG	0.321405	0.863	0.647	6.43718e-17	1.78188e-12	GPHN
Undiff_1_SPG	0.309618	0.467	0.251	8.59951e-17	2.38043e-12	ZHX2
Undiff_1_SPG	0.381751	0.442	0.246	1.05344e-16	2.91603e-12	EPB41L5
Undiff_1_SPG	0.464124	0.599	0.392	1.18489e-16	3.27989e-12	ATG7
Undiff_1_SPG	0.38485	0.467	0.272	1.31802e-16	3.6484e-12	PKIG
Undiff_1_SPG	0.383593	0.401	0.214	1.34578e-16	3.72525e-12	RPS6KA3
Undiff_1_SPG	0.456259	0.264	0.121	1.42286e-16	3.93863e-12	ENOX2
Undiff_1_SPG	0.358071	0.338	0.168	1.52267e-16	4.2149e-12	GCFC2
Undiff_1_SPG	0.431525	0.305	0.15	1.58862e-16	4.39747e-12	ZNF274
Undiff_1_SPG	0.378772	0.47	0.27	2.01356e-16	5.57374e-12	YIPF2
Undiff_1_SPG	0.319479	0.673	0.435	2.44439e-16	6.76631e-12	COG6
Undiff_1_SPG	0.404264	0.385	0.207	2.44678e-16	6.77292e-12	UTP20
Undiff_1_SPG	0.363566	0.637	0.399	2.76708e-16	7.65956e-12	FER
Undiff_1_SPG	0.356488	0.516	0.304	2.94353e-16	8.14798e-12	SLC12A6
Undiff_1_SPG	0.330253	0.453	0.248	3.12044e-16	8.6377e-12	TUSC3
Undiff_1_SPG	0.405359	0.294	0.146	3.15723e-16	8.73954e-12	AATF
Undiff_1_SPG	0.250006	0.299	0.141	3.82425e-16	1.05859e-11	WIPF3
Undiff_1_SPG	0.430205	0.423	0.237	3.94049e-16	1.09077e-11	TRAPPC9
Undiff_1_SPG	0.342861	0.901	0.711	4.09611e-16	1.13384e-11	STAG1
Undiff_1_SPG	0.373267	0.319	0.16	4.3493e-16	1.20393e-11	SHLD2
Undiff_1_SPG	0.369226	0.415	0.229	5.06749e-16	1.40273e-11	LRPPRC
Undiff_1_SPG	0.267555	0.821	0.561	5.86086e-16	1.62235e-11	NR6A1
Undiff_1_SPG	0.364186	0.253	0.116	6.13449e-16	1.69809e-11	ENSSSCG00000012125
Undiff_1_SPG	0.373993	0.646	0.423	6.4125e-16	1.77504e-11	FBXW7
Undiff_1_SPG	0.467806	0.308	0.158	7.109e-16	1.96784e-11	MYOT
Undiff_1_SPG	0.349391	0.544	0.332	7.72525e-16	2.13843e-11	NAA35
Undiff_1_SPG	0.250922	0.302	0.144	9.26935e-16	2.56585e-11	DERA
Undiff_1_SPG	0.291271	0.272	0.126	9.84722e-16	2.72581e-11	RAP2A
Undiff_1_SPG	0.288142	0.31	0.152	9.97692e-16	2.76171e-11	PTPN23
Undiff_1_SPG	0.26294	0.555	0.324	1.00737e-15	2.7885e-11	SCLT1
Undiff_1_SPG	0.266915	0.544	0.317	1.14392e-15	3.1665e-11	PIBF1
Undiff_1_SPG	0.366489	0.28	0.135	1.27622e-15	3.53271e-11	CCDC126
Undiff_1_SPG	0.359913	0.28	0.135	1.31982e-15	3.65338e-11	LACTB2
Undiff_1_SPG	0.258817	0.288	0.137	1.58379e-15	4.38409e-11	TDRD5
Undiff_1_SPG	0.304812	0.39	0.206	1.63825e-15	4.53485e-11	MAP3K13
Undiff_1_SPG	0.262442	0.283	0.133	1.73466e-15	4.80171e-11	PHF21B
Undiff_1_SPG	0.330513	0.484	0.278	1.82794e-15	5.05993e-11	RASA2
Undiff_1_SPG	0.314033	0.412	0.225	1.83794e-15	5.08761e-11	PMS1
Undiff_1_SPG	0.327185	0.415	0.236	1.96376e-15	5.43589e-11	LRRIQ3
Undiff_1_SPG	0.37249	0.302	0.151	2.22724e-15	6.16523e-11	METAP1D
Undiff_1_SPG	0.306067	0.308	0.152	2.29253e-15	6.34594e-11	DNAAF4
Undiff_1_SPG	0.384192	0.712	0.485	2.80255e-15	7.75775e-11	R3HDM1
Undiff_1_SPG	0.32208	0.261	0.123	2.83898e-15	7.85858e-11	NFRKB
Undiff_1_SPG	0.304358	0.31	0.155	3.76253e-15	1.04151e-10	TCAIM
Undiff_1_SPG	0.292286	0.343	0.176	4.35202e-15	1.20468e-10	ASB3
Undiff_1_SPG	0.290507	0.277	0.132	5.08967e-15	1.40887e-10	NOL10
Undiff_1_SPG	0.339776	0.585	0.365	5.67205e-15	1.57008e-10	FAM193A
Undiff_1_SPG	0.347387	0.283	0.138	6.28601e-15	1.74003e-10	SEC23B
Undiff_1_SPG	0.306399	0.415	0.225	6.95189e-15	1.92435e-10	ENSSSCG00000012102
Undiff_1_SPG	0.284265	0.341	0.173	7.4591e-15	2.06475e-10	GPC4
Undiff_1_SPG	0.305914	0.368	0.199	8.12349e-15	2.24866e-10	FZD3
Undiff_1_SPG	0.295099	0.61	0.37	8.25472e-15	2.28499e-10	TMEM131
Undiff_1_SPG	0.296819	0.467	0.271	9.72595e-15	2.69224e-10	SPATS2
Undiff_1_SPG	0.286279	0.275	0.131	9.9325e-15	2.74942e-10	ARMC3
Undiff_1_SPG	0.372821	0.467	0.282	1.1147e-14	3.0856e-10	JADE1
Undiff_1_SPG	0.313486	0.426	0.242	1.13785e-14	3.14968e-10	C2CD3
Undiff_1_SPG	0.305621	0.786	0.543	1.22514e-14	3.39132e-10	MBD5
Undiff_1_SPG	0.350735	0.725	0.512	1.24479e-14	3.44569e-10	SPPL3
Undiff_1_SPG	0.347006	0.363	0.198	1.24645e-14	3.45029e-10	ENSSSCG00000047553
Undiff_1_SPG	0.340674	0.258	0.123	1.64639e-14	4.55736e-10	HSPH1
Undiff_1_SPG	0.302349	0.434	0.246	1.78812e-14	4.94968e-10	PIK3CB
Undiff_1_SPG	0.296804	0.31	0.157	1.93708e-14	5.36203e-10	MORC4
Undiff_1_SPG	0.486631	0.39	0.222	2.03337e-14	5.62856e-10	TGIF2
Undiff_1_SPG	0.290346	0.467	0.27	2.97859e-14	8.24504e-10	PHLPP1
Undiff_1_SPG	0.274269	0.338	0.172	3.68517e-14	1.02009e-09	GALNT7
Undiff_1_SPG	0.318591	0.363	0.196	3.76357e-14	1.0418e-09	TFB1M
Undiff_1_SPG	0.293066	0.431	0.25	3.77065e-14	1.04375e-09	PREPL
Undiff_1_SPG	0.332208	0.434	0.256	3.95636e-14	1.09516e-09	SRFBP1
Undiff_1_SPG	0.283401	0.297	0.152	4.56095e-14	1.26252e-09	TAF4B
Undiff_1_SPG	0.401631	0.42	0.24	4.6942e-14	1.2994e-09	FOCAD
Undiff_1_SPG	0.409017	0.297	0.153	4.97151e-14	1.37616e-09	ACSL1
Undiff_1_SPG	0.305175	0.434	0.249	5.01845e-14	1.38916e-09	ANO10
Undiff_1_SPG	0.319375	0.577	0.354	5.2228e-14	1.44572e-09	SRGAP3
Undiff_1_SPG	0.251444	0.379	0.204	6.33533e-14	1.75368e-09	CDIN1
Undiff_1_SPG	0.28236	0.302	0.153	6.4687e-14	1.7906e-09	ENSSSCG00000013715
Undiff_1_SPG	0.319492	0.393	0.219	6.62812e-14	1.83473e-09	DROSHA
Undiff_1_SPG	0.302741	0.632	0.409	9.46957e-14	2.62127e-09	TRERF1
Undiff_1_SPG	0.297992	0.283	0.141	9.5287e-14	2.63764e-09	XPOT
Undiff_1_SPG	0.308923	0.426	0.243	1.17718e-13	3.25855e-09	NFYC
Undiff_1_SPG	0.332302	0.288	0.146	1.38429e-13	3.83184e-09	ZNF81
Undiff_1_SPG	0.251718	0.255	0.124	1.99698e-13	5.52785e-09	CLGN
Undiff_1_SPG	0.263501	0.283	0.14	2.25359e-13	6.23817e-09	EXTL3
Undiff_1_SPG	0.28774	0.327	0.172	2.26034e-13	6.25686e-09	ATP11A
Undiff_1_SPG	0.257786	0.302	0.157	2.33954e-13	6.47609e-09	TRAP1
Undiff_1_SPG	0.344278	0.462	0.28	2.4669e-13	6.82862e-09	LCLAT1
Undiff_1_SPG	0.272225	0.574	0.365	2.99713e-13	8.29635e-09	TTLL5
Undiff_1_SPG	0.276907	0.294	0.151	3.18522e-13	8.81701e-09	ERCC8
Undiff_1_SPG	0.310487	0.552	0.35	3.31751e-13	9.18319e-09	VCAN
Undiff_1_SPG	0.358618	0.371	0.211	4.22424e-13	1.16931e-08	INPP4A
Undiff_1_SPG	0.304733	0.415	0.243	4.53621e-13	1.25567e-08	ENSSSCG00000027491
Undiff_1_SPG	0.279804	0.396	0.226	5.12589e-13	1.4189e-08	ARFGEF2
Undiff_1_SPG	0.379339	0.462	0.279	5.37504e-13	1.48786e-08	TFDP2
Undiff_1_SPG	0.284734	0.294	0.152	5.47642e-13	1.51593e-08	ENSSSCG00000024467
Undiff_1_SPG	0.325667	0.346	0.194	6.3295e-13	1.75207e-08	GTF2H1
Undiff_1_SPG	0.257855	0.275	0.138	7.09238e-13	1.96324e-08	RBBP8
Undiff_1_SPG	0.259357	0.39	0.219	7.23793e-13	2.00353e-08	CEP192
Undiff_1_SPG	0.313067	0.352	0.193	7.78611e-13	2.15527e-08	ENSSSCG00000007311
Undiff_1_SPG	0.304651	0.36	0.205	7.92343e-13	2.19329e-08	TEX10
Undiff_1_SPG	0.29412	0.396	0.224	8.49198e-13	2.35067e-08	PPP3R1
Undiff_1_SPG	0.303743	0.302	0.16	1.08172e-12	2.9943e-08	STXBP4
Undiff_1_SPG	0.258904	0.505	0.306	1.44561e-12	4.00159e-08	PARN
Undiff_1_SPG	0.286527	0.253	0.128	1.45698e-12	4.03308e-08	XRRA1
Undiff_1_SPG	0.292283	0.28	0.144	1.55348e-12	4.3002e-08	PUM3
Undiff_1_SPG	0.307698	0.269	0.139	1.57745e-12	4.36653e-08	NSUN6
Undiff_1_SPG	0.259518	0.731	0.501	1.58911e-12	4.39881e-08	DENND1A
Undiff_1_SPG	0.281615	0.423	0.249	1.60376e-12	4.43937e-08	TTC1
Undiff_1_SPG	0.306148	0.739	0.506	1.67092e-12	4.62528e-08	RABEP1
Undiff_1_SPG	0.334255	0.426	0.254	2.6926e-12	7.45337e-08	TBCK
Undiff_1_SPG	0.308557	0.291	0.154	3.02928e-12	8.38536e-08	ENSSSCG00000007004
Undiff_1_SPG	0.258119	0.365	0.205	3.14582e-12	8.70794e-08	ANAPC1
Undiff_1_SPG	0.308613	0.53	0.336	5.62828e-12	1.55796e-07	ATM
Undiff_1_SPG	0.250029	0.335	0.185	5.76586e-12	1.59605e-07	LIPA
Undiff_1_SPG	0.276589	0.67	0.473	5.96541e-12	1.65128e-07	RNF216
Undiff_1_SPG	0.252141	0.459	0.285	6.73916e-12	1.86547e-07	ENSSSCG00000041465
Undiff_1_SPG	0.287164	0.335	0.186	8.29924e-12	2.29731e-07	DHX35
Undiff_1_SPG	0.346519	0.456	0.284	9.14945e-12	2.53266e-07	STX8
Undiff_1_SPG	0.287355	0.343	0.194	1.0848e-11	3.00284e-07	MRPL3
Undiff_1_SPG	0.285327	0.69	0.468	1.14403e-11	3.16679e-07	ST3GAL3
Undiff_1_SPG	0.273154	0.253	0.128	1.16601e-11	3.22765e-07	MCUB
Undiff_1_SPG	0.283026	0.272	0.144	1.26627e-11	3.50515e-07	PEX7
Undiff_1_SPG	0.314789	0.297	0.163	1.59684e-11	4.42021e-07	PGGT1B
Undiff_1_SPG	0.354442	0.288	0.161	1.96177e-11	5.43037e-07	BAG4
Undiff_1_SPG	0.326714	0.308	0.171	2.02616e-11	5.60861e-07	TMEM123
Undiff_1_SPG	0.301491	0.266	0.142	2.98248e-11	8.25579e-07	VPS26C
Undiff_1_SPG	0.266708	0.258	0.134	3.11727e-11	8.62892e-07	JMY
Undiff_1_SPG	0.322647	0.294	0.162	3.15843e-11	8.74285e-07	NSUN3
Undiff_1_SPG	0.258687	0.357	0.21	3.81134e-11	1.05502e-06	SUGT1
Undiff_1_SPG	0.396749	0.305	0.179	6.46782e-11	1.79036e-06	NMD3
Undiff_1_SPG	0.311298	0.294	0.164	6.69516e-11	1.85329e-06	ENSSSCG00000048408
Undiff_1_SPG	0.257578	0.569	0.371	7.60055e-11	2.10391e-06	CECR2
Undiff_1_SPG	0.290102	0.459	0.292	1.00183e-10	2.77315e-06	CLEC16A
Undiff_1_SPG	0.326553	0.382	0.234	1.05158e-10	2.91088e-06	MRPS27
Undiff_1_SPG	0.267968	0.42	0.257	1.08517e-10	3.00387e-06	ZNF277
Undiff_1_SPG	0.257736	0.923	0.739	1.30346e-10	3.6081e-06	EIF4G3
Undiff_1_SPG	0.268855	0.288	0.163	1.40564e-10	3.89094e-06	MRPS22
Undiff_1_SPG	0.268397	0.349	0.21	1.56225e-10	4.32446e-06	ENSSSCG00000022164
Undiff_1_SPG	0.26932	0.429	0.267	1.64647e-10	4.55758e-06	GTF2F2
Undiff_1_SPG	0.272806	0.613	0.415	1.68944e-10	4.67653e-06	NEK1
Undiff_1_SPG	0.255726	0.437	0.267	1.70411e-10	4.71715e-06	GBE1
Undiff_1_SPG	0.262589	0.676	0.468	2.10631e-10	5.83048e-06	CYP20A1
Undiff_1_SPG	0.256641	0.571	0.387	2.87693e-10	7.96363e-06	PSMA6
Undiff_1_SPG	0.283711	0.464	0.296	3.40121e-10	9.41488e-06	ARHGAP12
Undiff_1_SPG	0.264783	0.291	0.165	4.6314e-10	1.28202e-05	VTA1
Undiff_1_SPG	0.291106	0.385	0.237	4.70943e-10	1.30362e-05	BMT2
Undiff_1_SPG	0.259145	0.305	0.178	5.25544e-10	1.45476e-05	ENSSSCG00000046603
Undiff_1_SPG	0.253093	0.343	0.209	1.10038e-09	3.04595e-05	PIGK
Undiff_1_SPG	0.30208	0.302	0.178	2.07115e-09	5.73314e-05	MORC2
Undiff_1_SPG	0.265486	0.33	0.196	2.76796e-09	7.66199e-05	KPNA3
Undiff_1_SPG	0.264806	0.253	0.144	5.33451e-09	0.000147665	SNAP47
Undiff_1_SPG	0.275333	0.374	0.236	6.45921e-09	0.000178797	COPG2
Undiff_1_SPG	0.2643	0.376	0.241	1.02212e-08	0.000282934	VPS50
Undiff_1_SPG	0.332175	0.349	0.221	1.0384e-08	0.000287439	MTA3
Undiff_1_SPG	0.254801	0.613	0.436	1.351e-08	0.000373971	RAB7A
Undiff_1_SPG	0.260175	0.525	0.373	9.24268e-08	0.00255847	AGPS
Undiff_1_SPG	0.254748	0.31	0.196	1.12116e-07	0.00310349	WDR59
Undiff_1_SPG	0.284951	0.357	0.237	1.40734e-07	0.00389566	MAP3K4
Undiff_1_SPG	0.263237	0.255	0.158	2.09495e-07	0.00579903	SLC39A6
Undiff_1_SPG	0.288458	0.253	0.157	5.94648e-07	0.0164605	ENSSSCG00000048702
Undiff_1_SPG	0.250451	0.297	0.195	1.23965e-06	0.0343149	MAD1L1
Undiff_1_SPG	0.343615	0.294	0.234	0.00141427	1	ENSSSCG00000048379
Undiff_2_SPG	4.09314	0.848	0.062	0	0	GRIK1
Undiff_2_SPG	3.4027	0.852	0.064	0	0	THSD7B
Undiff_2_SPG	3.34739	0.72	0.094	0	0	ST6GALNAC5
Undiff_2_SPG	3.25354	0.962	0.257	0	0	NRXN3
Undiff_2_SPG	3.09888	0.966	0.262	0	0	SLIT3
Undiff_2_SPG	3.05788	0.871	0.042	0	0	WDR49
Undiff_2_SPG	3.00667	0.988	0.381	0	0	KAZN
Undiff_2_SPG	2.9425	0.766	0.077	0	0	GRIK2
Undiff_2_SPG	2.80145	0.914	0.094	0	0	PLD5
Undiff_2_SPG	2.79458	0.67	0.053	0	0	UNC5D
Undiff_2_SPG	2.73985	0.867	0.143	0	0	ENSSSCG00000044928
Undiff_2_SPG	2.73753	0.894	0.094	0	0	ERG
Undiff_2_SPG	2.64707	0.731	0.076	0	0	DPP6
Undiff_2_SPG	2.63239	0.937	0.34	0	0	KCNIP4
Undiff_2_SPG	2.61761	0.782	0.069	0	0	CACNA1E
Undiff_2_SPG	2.60743	0.962	0.191	0	0	ENSSSCG00000041190
Undiff_2_SPG	2.52167	0.888	0.107	0	0	CNTNAP5
Undiff_2_SPG	2.51835	0.885	0.153	0	0	ST6GALNAC3
Undiff_2_SPG	2.49891	0.885	0.146	0	0	ENSSSCG00000039306
Undiff_2_SPG	2.49566	0.823	0.222	0	0	RBFOX1
Undiff_2_SPG	2.45779	0.987	0.369	0	0	ENSSSCG00000032301
Undiff_2_SPG	2.44837	0.846	0.086	0	0	ENSSSCG00000003846
Undiff_2_SPG	2.44648	0.921	0.201	0	0	ENSSSCG00000042796
Undiff_2_SPG	2.43829	0.997	0.619	0	0	EEA1
Undiff_2_SPG	2.42466	0.879	0.133	0	0	ENSSSCG00000032000
Undiff_2_SPG	2.42459	0.603	0.069	0	0	KIRREL3
Undiff_2_SPG	2.39185	0.928	0.183	0	0	ENSSSCG00000047974
Undiff_2_SPG	2.35818	0.923	0.247	0	0	ZSWIM5
Undiff_2_SPG	2.31913	0.92	0.182	0	0	ENSSSCG00000050605
Undiff_2_SPG	2.31594	0.861	0.104	0	0	ENSSSCG00000051294
Undiff_2_SPG	2.27557	0.864	0.131	0	0	ENSSSCG00000045823
Undiff_2_SPG	2.2721	0.74	0.08	0	0	TMEM132D
Undiff_2_SPG	2.25231	0.811	0.15	0	0	CLSTN2
Undiff_2_SPG	2.24086	0.811	0.123	0	0	FRMPD4
Undiff_2_SPG	2.23396	0.753	0.133	0	0	DPP10
Undiff_2_SPG	2.2288	0.63	0.05	0	0	LHFPL3
Undiff_2_SPG	2.20878	0.972	0.292	0	0	DSCAM
Undiff_2_SPG	2.18648	0.889	0.154	0	0	ENSSSCG00000048251
Undiff_2_SPG	2.18254	0.843	0.152	0	0	ENSSSCG00000048322
Undiff_2_SPG	2.17798	0.782	0.097	0	0	DLGAP2
Undiff_2_SPG	2.15047	0.564	0.036	0	0	SYNPR
Undiff_2_SPG	2.14523	0.904	0.254	0	0	ENSSSCG00000036379
Undiff_2_SPG	2.1408	0.887	0.154	0	0	ENSSSCG00000048872
Undiff_2_SPG	2.1367	0.736	0.059	0	0	ENSSSCG00000041051
Undiff_2_SPG	2.11537	0.962	0.285	0	0	KCNB2
Undiff_2_SPG	2.10702	0.758	0.108	0	0	DCHS2
Undiff_2_SPG	2.07968	0.847	0.146	0	0	ENSSSCG00000045227
Undiff_2_SPG	2.05493	0.868	0.16	0	0	TEX14
Undiff_2_SPG	2.04056	0.992	0.618	0	0	SMYD3
Undiff_2_SPG	2.02261	0.803	0.226	0	0	ENSSSCG00000048379
Undiff_2_SPG	2.01827	0.372	0.051	0	0	HS3ST4
Undiff_2_SPG	2.01537	0.722	0.073	0	0	OTUD7A
Undiff_2_SPG	2.01161	0.414	0.045	0	0	KCNH8
Undiff_2_SPG	1.99916	0.696	0.153	0	0	CTNND2
Undiff_2_SPG	1.98911	0.766	0.119	0	0	ENSSSCG00000041002
Undiff_2_SPG	1.98183	0.787	0.15	0	0	SLC24A4
Undiff_2_SPG	1.98085	0.926	0.259	0	0	TENM3
Undiff_2_SPG	1.98078	0.704	0.082	0	0	ENSSSCG00000050427
Undiff_2_SPG	1.96864	0.551	0.089	0	0	RNF220
Undiff_2_SPG	1.96859	0.867	0.17	0	0	PTPRN2
Undiff_2_SPG	1.96841	0.735	0.124	0	0	IL1RAPL1
Undiff_2_SPG	1.94191	0.564	0.061	0	0	GSG1L
Undiff_2_SPG	1.93551	0.642	0.068	0	0	TMEM132C
Undiff_2_SPG	1.90311	0.683	0.067	0	0	EFHC2
Undiff_2_SPG	1.89595	0.669	0.093	0	0	KCNQ5
Undiff_2_SPG	1.88468	0.477	0.02	0	0	ENSSSCG00000009543
Undiff_2_SPG	1.87628	0.888	0.232	0	0	ITPRID1
Undiff_2_SPG	1.8556	0.887	0.182	0	0	ENSSSCG00000015193
Undiff_2_SPG	1.85471	0.87	0.189	0	0	ENSSSCG00000051420
Undiff_2_SPG	1.84868	0.453	0.093	0	0	RGS6
Undiff_2_SPG	1.84748	0.982	0.46	0	0	BNC2
Undiff_2_SPG	1.8441	0.855	0.234	0	0	DGKB
Undiff_2_SPG	1.84094	0.745	0.109	0	0	CDH9
Undiff_2_SPG	1.83816	0.973	0.33	0	0	FAM189A1
Undiff_2_SPG	1.83644	0.631	0.075	0	0	PAH
Undiff_2_SPG	1.82538	0.604	0.026	0	0	GFRA2
Undiff_2_SPG	1.8147	0.922	0.321	0	0	FAM155A
Undiff_2_SPG	1.8066	0.64	0.072	0	0	GRIA4
Undiff_2_SPG	1.79706	0.65	0.078	0	0	CHODL
Undiff_2_SPG	1.78756	0.819	0.163	0	0	CCDC60
Undiff_2_SPG	1.7824	0.748	0.128	0	0	ENSSSCG00000035981
Undiff_2_SPG	1.78096	0.814	0.164	0	0	OSBPL3
Undiff_2_SPG	1.76599	0.78	0.168	0	0	SNTG1
Undiff_2_SPG	1.75497	0.808	0.183	0	0	ENSSSCG00000007826
Undiff_2_SPG	1.75493	0.982	0.636	0	0	WWOX
Undiff_2_SPG	1.74519	0.756	0.117	0	0	ELAVL2
Undiff_2_SPG	1.74056	0.7	0.125	0	0	EPHA6
Undiff_2_SPG	1.73459	0.818	0.159	0	0	ENSSSCG00000050424
Undiff_2_SPG	1.72895	0.579	0.047	0	0	ENSSSCG00000047819
Undiff_2_SPG	1.72492	0.755	0.157	0	0	DIO2
Undiff_2_SPG	1.72457	0.9	0.256	0	0	SMC1B
Undiff_2_SPG	1.7244	0.864	0.296	0	0	ENSSSCG00000015645
Undiff_2_SPG	1.72129	0.869	0.239	0	0	HTR4
Undiff_2_SPG	1.71303	0.604	0.044	0	0	ENSSSCG00000042894
Undiff_2_SPG	1.71022	0.891	0.204	0	0	KCNJ16
Undiff_2_SPG	1.70018	0.695	0.112	0	0	ARHGAP42
Undiff_2_SPG	1.70006	0.864	0.219	0	0	NR3C2
Undiff_2_SPG	1.68532	0.729	0.11	0	0	ENSSSCG00000051283
Undiff_2_SPG	1.67823	0.635	0.058	0	0	PTPRZ1
Undiff_2_SPG	1.678	0.869	0.221	0	0	ENSSSCG00000043083
Undiff_2_SPG	1.6744	0.622	0.054	0	0	ENSSSCG00000050780
Undiff_2_SPG	1.67362	0.656	0.106	0	0	ENSSSCG00000041094
Undiff_2_SPG	1.672	0.802	0.2	0	0	ENSSSCG00000041097
Undiff_2_SPG	1.67072	0.432	0.032	0	0	ENSSSCG00000051588
Undiff_2_SPG	1.66218	0.613	0.086	0	0	ENSSSCG00000049265
Undiff_2_SPG	1.65145	0.552	0.044	0	0	CDH8
Undiff_2_SPG	1.64965	0.911	0.403	0	0	TRERF1
Undiff_2_SPG	1.64434	0.682	0.137	0	0	SDK1
Undiff_2_SPG	1.64336	0.602	0.075	0	0	ZNF804A
Undiff_2_SPG	1.63556	0.745	0.17	0	0	SHISA9
Undiff_2_SPG	1.63186	0.725	0.135	0	0	ENSSSCG00000045408
Undiff_2_SPG	1.62659	0.821	0.213	0	0	APBB2
Undiff_2_SPG	1.62443	0.638	0.075	0	0	ENSSSCG00000010884
Undiff_2_SPG	1.62086	0.795	0.172	0	0	ENSSSCG00000022345
Undiff_2_SPG	1.61875	0.521	0.052	0	0	CNTN4
Undiff_2_SPG	1.61565	0.671	0.103	0	0	CHRM2
Undiff_2_SPG	1.6138	0.746	0.147	0	0	ENSSSCG00000043219
Undiff_2_SPG	1.61092	0.675	0.105	0	0	ENSSSCG00000049539
Undiff_2_SPG	1.60923	0.771	0.151	0	0	PRTG
Undiff_2_SPG	1.60594	0.508	0.034	0	0	ENSSSCG00000035092
Undiff_2_SPG	1.60564	0.739	0.141	0	0	PRKCA
Undiff_2_SPG	1.60214	0.905	0.363	0	0	MACROD2
Undiff_2_SPG	1.59342	0.672	0.094	0	0	TDRD12
Undiff_2_SPG	1.59017	0.49	0.04	0	0	ENSSSCG00000042172
Undiff_2_SPG	1.58958	0.878	0.254	0	0	ENSSSCG00000041432
Undiff_2_SPG	1.58801	0.644	0.094	0	0	ENSSSCG00000046902
Undiff_2_SPG	1.58765	0.876	0.279	0	0	CAMK1D
Undiff_2_SPG	1.58734	0.762	0.184	0	0	ENSSSCG00000050950
Undiff_2_SPG	1.58237	0.788	0.264	0	0	ENSSSCG00000011729
Undiff_2_SPG	1.58133	0.808	0.189	0	0	ZNF532
Undiff_2_SPG	1.58063	0.897	0.339	0	0	PLEKHA5
Undiff_2_SPG	1.57083	0.825	0.279	0	0	CACNB2
Undiff_2_SPG	1.56567	0.495	0.057	0	0	GABRG3
Undiff_2_SPG	1.55938	0.963	0.399	0	0	ENOX1
Undiff_2_SPG	1.55063	0.755	0.204	0	0	NCAM1
Undiff_2_SPG	1.55038	0.661	0.117	0	0	ENSSSCG00000041329
Undiff_2_SPG	1.54442	0.629	0.095	0	0	ENSSSCG00000026996
Undiff_2_SPG	1.54284	0.58	0.105	0	0	ENSSSCG00000042979
Undiff_2_SPG	1.54254	0.953	0.393	0	0	DOCK3
Undiff_2_SPG	1.54064	0.891	0.35	0	0	ENSSSCG00000027557
Undiff_2_SPG	1.53689	0.758	0.144	0	0	ADARB2
Undiff_2_SPG	1.53645	0.487	0.024	0	0	CNTN6
Undiff_2_SPG	1.53548	0.555	0.059	0	0	KCNQ3
Undiff_2_SPG	1.53445	0.683	0.143	0	0	NRG3
Undiff_2_SPG	1.53287	0.503	0.036	0	0	ENSSSCG00000050262
Undiff_2_SPG	1.5327	0.91	0.355	0	0	SOX5
Undiff_2_SPG	1.527	0.656	0.156	0	0	ENSSSCG00000042603
Undiff_2_SPG	1.52662	0.594	0.086	0	0	ENSSSCG00000031436
Undiff_2_SPG	1.51001	0.667	0.122	0	0	ENSSSCG00000046672
Undiff_2_SPG	1.50859	0.751	0.148	0	0	PDGFC
Undiff_2_SPG	1.50759	0.845	0.239	0	0	CUX2
Undiff_2_SPG	1.50547	0.739	0.165	0	0	ENSSSCG00000050827
Undiff_2_SPG	1.4965	0.943	0.45	0	0	CAMTA1
Undiff_2_SPG	1.49023	0.843	0.276	0	0	XYLT1
Undiff_2_SPG	1.48891	0.552	0.048	0	0	ENSSSCG00000049959
Undiff_2_SPG	1.486	0.498	0.037	0	0	EYA4
Undiff_2_SPG	1.48355	0.912	0.285	0	0	LUZP2
Undiff_2_SPG	1.48319	0.603	0.1	0	0	ENSSSCG00000043369
Undiff_2_SPG	1.48305	0.488	0.018	0	0	ENSSSCG00000033271
Undiff_2_SPG	1.47892	0.48	0.034	0	0	WIF1
Undiff_2_SPG	1.47826	0.649	0.145	0	0	ENSSSCG00000009293
Undiff_2_SPG	1.4724	0.628	0.104	0	0	CEP68
Undiff_2_SPG	1.4709	0.436	0.012	0	0	ENSSSCG00000049897
Undiff_2_SPG	1.45785	0.775	0.149	0	0	ARHGAP15
Undiff_2_SPG	1.45708	0.649	0.101	0	0	ENSSSCG00000006958
Undiff_2_SPG	1.45681	0.662	0.13	0	0	ENSSSCG00000050944
Undiff_2_SPG	1.45402	0.749	0.18	0	0	CDH4
Undiff_2_SPG	1.45049	0.877	0.311	0	0	ALDH1A2
Undiff_2_SPG	1.44916	0.67	0.131	0	0	ADTRP
Undiff_2_SPG	1.44441	0.696	0.168	0	0	ERC2
Undiff_2_SPG	1.44304	0.743	0.185	0	0	EML5
Undiff_2_SPG	1.44226	0.552	0.054	0	0	JPH1
Undiff_2_SPG	1.43829	0.755	0.183	0	0	PDE3A
Undiff_2_SPG	1.43721	0.674	0.156	0	0	GLIS3
Undiff_2_SPG	1.43634	0.57	0.089	0	0	ENSSSCG00000042021
Undiff_2_SPG	1.43419	0.564	0.09	0	0	ENSSSCG00000022331
Undiff_2_SPG	1.42864	0.667	0.132	0	0	ENSSSCG00000046155
Undiff_2_SPG	1.42396	0.694	0.178	0	0	ENSSSCG00000051066
Undiff_2_SPG	1.42036	0.867	0.284	0	0	FGF14
Undiff_2_SPG	1.41827	0.453	0.04	0	0	ENSSSCG00000047750
Undiff_2_SPG	1.41609	0.577	0.08	0	0	AQP9
Undiff_2_SPG	1.41492	0.677	0.119	0	0	ENSSSCG00000050535
Undiff_2_SPG	1.41234	0.74	0.166	0	0	ENSSSCG00000043665
Undiff_2_SPG	1.40713	0.625	0.105	0	0	ENSSSCG00000047722
Undiff_2_SPG	1.40605	0.567	0.094	0	0	POU6F2
Undiff_2_SPG	1.39416	0.563	0.073	0	0	BMERB1
Undiff_2_SPG	1.39409	0.442	0.03	0	0	GDA
Undiff_2_SPG	1.39091	0.569	0.069	0	0	ENSSSCG00000045521
Undiff_2_SPG	1.38431	0.501	0.06	0	0	ENSSSCG00000041210
Undiff_2_SPG	1.38043	0.816	0.272	0	0	TFDP2
Undiff_2_SPG	1.37404	0.681	0.143	0	0	KYNU
Undiff_2_SPG	1.35981	0.55	0.088	0	0	RLBP1
Undiff_2_SPG	1.35555	0.47	0.042	0	0	GNGT1
Undiff_2_SPG	1.35441	0.602	0.112	0	0	ENSSSCG00000041528
Undiff_2_SPG	1.35414	0.475	0.038	0	0	FAM135B
Undiff_2_SPG	1.34569	0.896	0.288	0	0	ENSSSCG00000029709
Undiff_2_SPG	1.34326	0.752	0.241	0	0	ELOVL6
Undiff_2_SPG	1.34026	0.583	0.08	0	0	ASTN1
Undiff_2_SPG	1.33811	0.442	0.025	0	0	ENSSSCG00000045100
Undiff_2_SPG	1.33775	0.497	0.032	0	0	ENSSSCG00000045713
Undiff_2_SPG	1.33626	0.782	0.225	0	0	ENSSSCG00000031738
Undiff_2_SPG	1.33533	0.878	0.292	0	0	ENSSSCG00000045895
Undiff_2_SPG	1.33371	0.657	0.13	0	0	CCDC178
Undiff_2_SPG	1.33202	0.602	0.107	0	0	ENSSSCG00000006726
Undiff_2_SPG	1.33183	0.392	0.022	0	0	ENSSSCG00000039823
Undiff_2_SPG	1.33162	0.633	0.112	0	0	ITGA6
Undiff_2_SPG	1.33142	0.848	0.325	0	0	KLHL3
Undiff_2_SPG	1.33102	0.692	0.184	0	0	HAO2
Undiff_2_SPG	1.32805	0.858	0.317	0	0	ENSSSCG00000008183
Undiff_2_SPG	1.32755	0.626	0.105	0	0	CAP2
Undiff_2_SPG	1.32599	0.443	0.054	0	0	ENSSSCG00000047287
Undiff_2_SPG	1.32485	0.557	0.09	0	0	ENSSSCG00000043881
Undiff_2_SPG	1.31775	0.484	0.065	0	0	KHDRBS2
Undiff_2_SPG	1.30107	0.748	0.166	0	0	GPC4
Undiff_2_SPG	1.30033	0.913	0.293	0	0	NLGN1
Undiff_2_SPG	1.29783	0.483	0.09	0	0	ESRRG
Undiff_2_SPG	1.29583	0.471	0.043	0	0	ENSSSCG00000034578
Undiff_2_SPG	1.29489	0.669	0.144	0	0	ENSSSCG00000035711
Undiff_2_SPG	1.29393	0.694	0.155	0	0	NEGR1
Undiff_2_SPG	1.29075	0.855	0.251	0	0	CNTN5
Undiff_2_SPG	1.28952	0.714	0.173	0	0	SEMA6D
Undiff_2_SPG	1.28916	0.4	0.021	0	0	BARX2
Undiff_2_SPG	1.28502	0.48	0.068	0	0	OLFM3
Undiff_2_SPG	1.28395	0.433	0.026	0	0	ENSSSCG00000033701
Undiff_2_SPG	1.28028	0.689	0.134	0	0	ENSSSCG00000023479
Undiff_2_SPG	1.2787	0.899	0.342	0	0	LMNTD1
Undiff_2_SPG	1.272	0.509	0.099	0	0	DGKI
Undiff_2_SPG	1.27182	0.531	0.077	0	0	RPS6KA2
Undiff_2_SPG	1.26993	0.552	0.1	0	0	ENSSSCG00000038421
Undiff_2_SPG	1.26698	0.614	0.134	0	0	IGF2BP2
Undiff_2_SPG	1.26361	0.613	0.156	0	0	ENSSSCG00000042331
Undiff_2_SPG	1.25897	0.588	0.116	0	0	PIK3C2G
Undiff_2_SPG	1.2581	0.551	0.084	0	0	ENSSSCG00000044808
Undiff_2_SPG	1.24347	0.698	0.201	0	0	SCAI
Undiff_2_SPG	1.2428	0.389	0.029	0	0	CPE
Undiff_2_SPG	1.23978	0.666	0.142	0	0	RBFOX3
Undiff_2_SPG	1.23961	0.834	0.288	0	0	SH3TC2
Undiff_2_SPG	1.23779	0.443	0.046	0	0	CNKSR2
Undiff_2_SPG	1.23726	0.531	0.084	0	0	JPT2
Undiff_2_SPG	1.23649	0.632	0.156	0	0	IGSF3
Undiff_2_SPG	1.2336	0.552	0.092	0	0	PYGB
Undiff_2_SPG	1.22937	0.481	0.05	0	0	TKTL1
Undiff_2_SPG	1.22882	0.687	0.185	0	0	ENSSSCG00000007940
Undiff_2_SPG	1.22534	0.447	0.036	0	0	ENSSSCG00000043573
Undiff_2_SPG	1.22499	0.662	0.185	0	0	ZFAT
Undiff_2_SPG	1.22481	0.61	0.131	0	0	LIN7A
Undiff_2_SPG	1.22005	0.631	0.142	0	0	SPECC1
Undiff_2_SPG	1.21279	0.318	0.029	0	0	NKAIN3
Undiff_2_SPG	1.21167	0.766	0.206	0	0	RNF17
Undiff_2_SPG	1.21043	0.591	0.144	0	0	KIAA1549L
Undiff_2_SPG	1.20776	0.358	0.021	0	0	ENSSSCG00000041175
Undiff_2_SPG	1.20364	0.753	0.229	0	0	MITF
Undiff_2_SPG	1.19991	0.463	0.052	0	0	BAIAP2L1
Undiff_2_SPG	1.19975	0.577	0.119	0	0	FANCI
Undiff_2_SPG	1.19098	0.615	0.143	0	0	STXBP6
Undiff_2_SPG	1.18444	0.495	0.08	0	0	ENSSSCG00000051154
Undiff_2_SPG	1.18105	0.47	0.053	0	0	RIMS1
Undiff_2_SPG	1.17976	0.426	0.053	0	0	ENSSSCG00000049499
Undiff_2_SPG	1.17891	0.469	0.053	0	0	ENSSSCG00000039712
Undiff_2_SPG	1.17659	0.528	0.086	0	0	DDX31
Undiff_2_SPG	1.16489	0.372	0.01	0	0	IGF2BP1
Undiff_2_SPG	1.16381	0.425	0.034	0	0	ENSSSCG00000048753
Undiff_2_SPG	1.15767	0.545	0.096	0	0	ENSSSCG00000051401
Undiff_2_SPG	1.15761	0.518	0.081	0	0	ENSSSCG00000041031
Undiff_2_SPG	1.15711	0.632	0.144	0	0	SLC4A4
Undiff_2_SPG	1.14181	0.425	0.049	0	0	TRPC7
Undiff_2_SPG	1.14132	0.516	0.079	0	0	CPVL
Undiff_2_SPG	1.13543	0.477	0.084	0	0	ENSSSCG00000041167
Undiff_2_SPG	1.13311	0.475	0.061	0	0	SNCAIP
Undiff_2_SPG	1.1327	0.332	0.018	0	0	ENSSSCG00000051034
Undiff_2_SPG	1.12766	0.469	0.078	0	0	ENSSSCG00000048555
Undiff_2_SPG	1.12651	0.378	0.015	0	0	ENSSSCG00000042349
Undiff_2_SPG	1.12642	0.638	0.157	0	0	GPR158
Undiff_2_SPG	1.1257	0.338	0.029	0	0	ENSSSCG00000045742
Undiff_2_SPG	1.12156	0.451	0.057	0	0	MAP7D2
Undiff_2_SPG	1.12038	0.591	0.136	0	0	PPM1L
Undiff_2_SPG	1.12038	0.358	0.037	0	0	HTR1F
Undiff_2_SPG	1.11878	0.48	0.066	0	0	RAVER2
Undiff_2_SPG	1.11843	0.57	0.127	0	0	FANCD2
Undiff_2_SPG	1.117	0.427	0.05	0	0	ENSSSCG00000041200
Undiff_2_SPG	1.10932	0.534	0.098	0	0	BMPER
Undiff_2_SPG	1.10236	0.519	0.113	0	0	HCN1
Undiff_2_SPG	1.10114	0.394	0.04	0	0	ACOXL
Undiff_2_SPG	1.10099	0.393	0.041	0	0	ENSSSCG00000048784
Undiff_2_SPG	1.09851	0.473	0.064	0	0	ENSSSCG00000043797
Undiff_2_SPG	1.09301	0.369	0.024	0	0	GFRA1
Undiff_2_SPG	1.09269	0.466	0.068	0	0	ENSSSCG00000009347
Undiff_2_SPG	1.09205	0.494	0.084	0	0	ENSSSCG00000047655
Undiff_2_SPG	1.08438	0.375	0.041	0	0	LRRC63
Undiff_2_SPG	1.08362	0.425	0.043	0	0	TDRD1
Undiff_2_SPG	1.08051	0.583	0.111	0	0	RFTN1
Undiff_2_SPG	1.07807	0.409	0.039	0	0	ENSSSCG00000046151
Undiff_2_SPG	1.07441	0.506	0.105	0	0	ENSSSCG00000049449
Undiff_2_SPG	1.0676	0.383	0.041	0	0	ENSSSCG00000048536
Undiff_2_SPG	1.06692	0.436	0.067	0	0	FAM124A
Undiff_2_SPG	1.06573	0.503	0.084	0	0	ENSSSCG00000042664
Undiff_2_SPG	1.06451	0.673	0.155	0	0	ENSSSCG00000036217
Undiff_2_SPG	1.06377	0.365	0.046	0	0	ENSSSCG00000010626
Undiff_2_SPG	1.05934	0.343	0.019	0	0	WAS
Undiff_2_SPG	1.05201	0.427	0.055	0	0	CCDC88C
Undiff_2_SPG	1.05179	0.394	0.033	0	0	ENSSSCG00000041599
Undiff_2_SPG	1.04963	0.412	0.046	0	0	BEND4
Undiff_2_SPG	1.04876	0.461	0.081	0	0	WWC1
Undiff_2_SPG	1.04581	0.676	0.173	0	0	PIWIL2
Undiff_2_SPG	1.04504	0.455	0.089	0	0	TRDN
Undiff_2_SPG	1.0449	0.434	0.079	0	0	KCNK2
Undiff_2_SPG	1.04447	0.429	0.064	0	0	CACNA2D4
Undiff_2_SPG	1.03834	0.334	0.018	0	0	ENSSSCG00000044490
Undiff_2_SPG	1.03753	0.28	0.007	0	0	KLHL14
Undiff_2_SPG	1.03752	0.638	0.141	0	0	SLC44A1
Undiff_2_SPG	1.03508	0.384	0.032	0	0	NKAIN1
Undiff_2_SPG	1.03438	0.368	0.037	0	0	ENSSSCG00000047964
Undiff_2_SPG	1.03395	0.457	0.08	0	0	HTR1E
Undiff_2_SPG	1.02833	0.585	0.118	0	0	SLIT2
Undiff_2_SPG	1.02798	0.281	0.017	0	0	ENSSSCG00000046284
Undiff_2_SPG	1.01896	0.36	0.02	0	0	ENSSSCG00000040340
Undiff_2_SPG	1.01032	0.432	0.065	0	0	BCL11A
Undiff_2_SPG	1.00672	0.39	0.061	0	0	IQCJ
Undiff_2_SPG	0.997498	0.456	0.089	0	0	GADL1
Undiff_2_SPG	0.993962	0.332	0.025	0	0	ENSSSCG00000043326
Undiff_2_SPG	0.990649	0.338	0.024	0	0	ENSSSCG00000044632
Undiff_2_SPG	0.983704	0.484	0.097	0	0	ASZ1
Undiff_2_SPG	0.978796	0.306	0.023	0	0	APBA2
Undiff_2_SPG	0.973972	0.346	0.026	0	0	ENSSSCG00000044744
Undiff_2_SPG	0.968797	0.345	0.029	0	0	ENSSSCG00000045436
Undiff_2_SPG	0.967042	0.271	0.009	0	0	RET
Undiff_2_SPG	0.965081	0.345	0.021	0	0	ENSSSCG00000038215
Undiff_2_SPG	0.964437	0.462	0.087	0	0	COL22A1
Undiff_2_SPG	0.96323	0.33	0.029	0	0	ENSSSCG00000048915
Undiff_2_SPG	0.960135	0.45	0.06	0	0	ENSSSCG00000023627
Undiff_2_SPG	0.957782	0.384	0.047	0	0	SCN9A
Undiff_2_SPG	0.957732	0.384	0.052	0	0	ENSSSCG00000051361
Undiff_2_SPG	0.957421	0.387	0.069	0	0	SCTR
Undiff_2_SPG	0.955467	0.471	0.083	0	0	HERC5
Undiff_2_SPG	0.947411	0.439	0.082	0	0	AMPH
Undiff_2_SPG	0.941038	0.299	0.02	0	0	ENSSSCG00000006725
Undiff_2_SPG	0.940771	0.452	0.078	0	0	ENSSSCG00000030671
Undiff_2_SPG	0.938714	0.285	0.024	0	0	NXPH2
Undiff_2_SPG	0.937734	0.32	0.021	0	0	ENSSSCG00000047148
Undiff_2_SPG	0.937722	0.39	0.051	0	0	ENSSSCG00000044919
Undiff_2_SPG	0.936356	0.311	0.041	0	0	PAK5
Undiff_2_SPG	0.932733	0.413	0.064	0	0	MEI4
Undiff_2_SPG	0.931369	0.408	0.071	0	0	NDNF
Undiff_2_SPG	0.930896	0.285	0.011	0	0	TMEM130
Undiff_2_SPG	0.928924	0.317	0.039	0	0	ENSSSCG00000039009
Undiff_2_SPG	0.925464	0.388	0.064	0	0	ABCA4
Undiff_2_SPG	0.92016	0.259	0.026	0	0	SHC3
Undiff_2_SPG	0.91336	0.465	0.083	0	0	ENSSSCG00000014909
Undiff_2_SPG	0.908611	0.322	0.029	0	0	EBF4
Undiff_2_SPG	0.907927	0.398	0.047	0	0	ENSSSCG00000043788
Undiff_2_SPG	0.903416	0.425	0.064	0	0	ENSSSCG00000033648
Undiff_2_SPG	0.901125	0.309	0.033	0	0	SRD5A2
Undiff_2_SPG	0.900658	0.352	0.053	0	0	ENSSSCG00000045779
Undiff_2_SPG	0.900264	0.314	0.032	0	0	ENSSSCG00000043874
Undiff_2_SPG	0.900048	0.633	0.154	0	0	ROR2
Undiff_2_SPG	0.895215	0.347	0.038	0	0	ENSSSCG00000050738
Undiff_2_SPG	0.88825	0.338	0.037	0	0	ENSSSCG00000044846
Undiff_2_SPG	0.887947	0.355	0.041	0	0	KIAA0319
Undiff_2_SPG	0.88189	0.39	0.065	0	0	REC114
Undiff_2_SPG	0.880045	0.313	0.04	0	0	ENSSSCG00000048987
Undiff_2_SPG	0.879214	0.351	0.045	0	0	TNFSF15
Undiff_2_SPG	0.876746	0.377	0.061	0	0	PLS1
Undiff_2_SPG	0.872004	0.338	0.038	0	0	ENSSSCG00000034434
Undiff_2_SPG	0.871449	0.348	0.045	0	0	ENSSSCG00000047084
Undiff_2_SPG	0.869521	0.394	0.053	0	0	LCP1
Undiff_2_SPG	0.867658	0.304	0.02	0	0	ENSSSCG00000043594
Undiff_2_SPG	0.860398	0.295	0.027	0	0	UGT8
Undiff_2_SPG	0.855639	0.274	0.018	0	0	ENSSSCG00000046794
Undiff_2_SPG	0.854777	0.292	0.037	0	0	ENSSSCG00000035159
Undiff_2_SPG	0.844798	0.321	0.047	0	0	ENSSSCG00000044008
Undiff_2_SPG	0.839079	0.727	0.195	0	0	SV2C
Undiff_2_SPG	0.834599	0.294	0.025	0	0	GLRB
Undiff_2_SPG	0.834284	0.313	0.028	0	0	ENSSSCG00000044038
Undiff_2_SPG	0.833931	0.324	0.04	0	0	ENSSSCG00000049616
Undiff_2_SPG	0.829843	0.367	0.061	0	0	ENSSSCG00000045101
Undiff_2_SPG	0.829581	0.266	0.02	0	0	ENSSSCG00000045006
Undiff_2_SPG	0.829165	0.264	0.018	0	0	ENSSSCG00000048857
Undiff_2_SPG	0.82727	0.302	0.014	0	0	ENSSSCG00000050380
Undiff_2_SPG	0.826465	0.436	0.081	0	0	CDCA7L
Undiff_2_SPG	0.822021	0.319	0.031	0	0	ENSSSCG00000047499
Undiff_2_SPG	0.819897	0.304	0.042	0	0	ENSSSCG00000002891
Undiff_2_SPG	0.819624	0.351	0.043	0	0	UCHL1
Undiff_2_SPG	0.814137	0.266	0.006	0	0	SERPINI2
Undiff_2_SPG	0.812713	0.316	0.031	0	0	PIK3R6
Undiff_2_SPG	0.806541	0.289	0.025	0	0	ENSSSCG00000043723
Undiff_2_SPG	0.805788	0.28	0.022	0	0	ENSSSCG00000050111
Undiff_2_SPG	0.804917	0.281	0.031	0	0	ENSSSCG00000044327
Undiff_2_SPG	0.804777	0.269	0.017	0	0	ENSSSCG00000045796
Undiff_2_SPG	0.801105	0.488	0.098	0	0	MAP2
Undiff_2_SPG	0.789923	0.279	0.031	0	0	ENSSSCG00000049874
Undiff_2_SPG	0.760075	0.276	0.025	0	0	ENSSSCG00000035371
Undiff_2_SPG	0.758422	0.281	0.026	0	0	ENSSSCG00000041154
Undiff_2_SPG	0.750064	0.255	0.023	0	0	TMPRSS11F
Undiff_2_SPG	0.74794	0.264	0.02	0	0	ENSSSCG00000044290
Undiff_2_SPG	0.742083	0.275	0.02	0	0	ENSSSCG00000041374
Undiff_2_SPG	0.740041	0.287	0.037	0	0	ENSSSCG00000044508
Undiff_2_SPG	0.734628	0.252	0.023	0	0	ENSSSCG00000009281
Undiff_2_SPG	0.734266	0.26	0.024	0	0	ENSSSCG00000011761
Undiff_2_SPG	0.714717	0.309	0.028	0	0	ENSSSCG00000042071
Undiff_2_SPG	0.712568	0.255	0.027	0	0	TOX3
Undiff_2_SPG	0.710088	0.453	0.077	0	0	ENSSSCG00000043561
Undiff_2_SPG	0.696811	0.31	0.036	0	0	ENSSSCG00000049189
Undiff_2_SPG	0.682462	0.282	0.034	0	0	ENSSSCG00000028166
Undiff_2_SPG	0.651707	0.42	0.061	0	0	DACH2
Undiff_2_SPG	0.642765	0.781	0.176	0	0	ENSSSCG00000042559
Undiff_2_SPG	0.6196	0.285	0.027	0	0	ENSSSCG00000050104
Undiff_2_SPG	1.15674	0.604	0.158	1.00478e-307	2.78134e-303	PLXNA4
Undiff_2_SPG	0.881386	0.947	0.311	2.32667e-306	6.44045e-302	DAB1
Undiff_2_SPG	0.760387	0.299	0.042	1.30074e-303	3.60059e-299	NFASC
Undiff_2_SPG	1.06989	0.582	0.149	2.30921e-303	6.39211e-299	ENSSSCG00000031683
Undiff_2_SPG	1.06184	0.671	0.192	2.46266e-303	6.8169e-299	ANKRD55
Undiff_2_SPG	0.993394	0.581	0.146	5.83007e-303	1.61382e-298	MIPEP
Undiff_2_SPG	1.08894	0.551	0.138	1.38213e-302	3.82589e-298	ENSSSCG00000033907
Undiff_2_SPG	1.32544	0.718	0.232	3.13052e-302	8.66559e-298	ARHGEF26
Undiff_2_SPG	1.24032	1	0.81	5.94142e-302	1.64464e-297	AUTS2
Undiff_2_SPG	1.06863	0.675	0.19	2.26674e-301	6.27455e-297	FOXP2
Undiff_2_SPG	0.663065	0.847	0.239	4.64949e-301	1.28703e-296	MYO10
Undiff_2_SPG	1.28529	0.976	0.564	2.57173e-298	7.11882e-294	UBE2E2
Undiff_2_SPG	0.736579	0.29	0.042	2.28935e-296	6.33715e-292	ENSSSCG00000050644
Undiff_2_SPG	1.01188	0.498	0.11	3.91572e-296	1.08391e-291	ENSSSCG00000013100
Undiff_2_SPG	1.05517	0.975	0.451	2.7279e-295	7.55111e-291	HPSE2
Undiff_2_SPG	0.832444	0.334	0.054	1.49153e-294	4.12871e-290	ENSSSCG00000051696
Undiff_2_SPG	1.09676	0.66	0.188	6.35217e-294	1.75834e-289	CFAP299
Undiff_2_SPG	0.882067	0.505	0.112	6.82182e-294	1.88835e-289	PTPRF
Undiff_2_SPG	1.0492	0.631	0.172	2.25202e-293	6.23381e-289	ENSSSCG00000046603
Undiff_2_SPG	0.834989	0.417	0.08	3.34022e-293	9.24606e-289	CPEB1
Undiff_2_SPG	0.969362	0.563	0.136	2.22475e-292	6.15832e-288	CADPS2
Undiff_2_SPG	1.21073	0.871	0.344	2.60585e-292	7.21324e-288	TRRAP
Undiff_2_SPG	0.902458	0.546	0.123	1.16449e-291	3.22342e-287	FAM184B
Undiff_2_SPG	0.960032	0.536	0.126	2.42457e-291	6.71144e-287	ARMC3
Undiff_2_SPG	0.849124	0.348	0.059	8.33363e-290	2.30683e-285	MYO19
Undiff_2_SPG	1.04775	0.571	0.146	3.72053e-289	1.02988e-284	BICDL1
Undiff_2_SPG	0.848223	0.329	0.053	4.28573e-289	1.18633e-284	ENSSSCG00000050582
Undiff_2_SPG	0.955495	0.558	0.134	3.98009e-287	1.10173e-282	ASAP2
Undiff_2_SPG	1.25532	0.838	0.318	2.6845e-286	7.43097e-282	KLF7
Undiff_2_SPG	0.681074	0.261	0.035	6.52739e-285	1.80685e-280	ENSSSCG00000041734
Undiff_2_SPG	0.849326	0.325	0.052	7.66582e-285	2.12198e-280	ASB4
Undiff_2_SPG	1.10334	0.638	0.18	9.32465e-285	2.58116e-280	PGAP1
Undiff_2_SPG	0.932576	0.536	0.129	4.67348e-284	1.29367e-279	KLHL8
Undiff_2_SPG	0.929694	0.588	0.151	3.40753e-283	9.43238e-279	MORC4
Undiff_2_SPG	1.16521	0.805	0.293	4.46797e-283	1.23678e-278	TOPAZ1
Undiff_2_SPG	0.893408	0.34	0.057	8.65317e-283	2.39528e-278	SHANK2
Undiff_2_SPG	0.701734	0.267	0.037	8.66831e-282	2.39947e-277	ENSSSCG00000046693
Undiff_2_SPG	0.968682	0.677	0.192	1.0017e-281	2.77279e-277	ENSSSCG00000043337
Undiff_2_SPG	1.06053	0.573	0.153	2.23212e-281	6.17874e-277	MYOT
Undiff_2_SPG	1.10245	0.794	0.271	3.45795e-280	9.57195e-276	ANGPT1
Undiff_2_SPG	0.836843	0.433	0.089	1.38383e-278	3.83057e-274	ENSSSCG00000041103
Undiff_2_SPG	1.15497	0.735	0.246	7.54395e-278	2.08824e-273	SLC9B1
Undiff_2_SPG	0.774501	0.388	0.072	1.04293e-277	2.88694e-273	LRCH2
Undiff_2_SPG	0.702458	0.268	0.038	1.91048e-277	5.2884e-273	ENSSSCG00000046516
Undiff_2_SPG	1.14022	0.66	0.202	2.02959e-277	5.61811e-273	ANKS1B
Undiff_2_SPG	0.900423	0.363	0.066	3.73781e-277	1.03466e-272	ENSSSCG00000042592
Undiff_2_SPG	0.768268	0.352	0.062	1.2853e-276	3.55784e-272	ARHGAP44
Undiff_2_SPG	0.811691	0.367	0.067	5.4014e-276	1.49516e-271	FAM240B
Undiff_2_SPG	0.841134	0.35	0.062	5.71137e-276	1.58096e-271	ENSSSCG00000047406
Undiff_2_SPG	1.09237	0.623	0.177	1.05533e-275	2.92127e-271	RAB3C
Undiff_2_SPG	0.871154	0.464	0.104	2.30795e-275	6.38862e-271	PDE1C
Undiff_2_SPG	0.799249	0.376	0.071	4.41843e-274	1.22307e-269	PDZRN4
Undiff_2_SPG	0.904348	0.627	0.173	2.11292e-273	5.84877e-269	TPD52
Undiff_2_SPG	1.12479	0.979	0.669	2.20274e-273	6.0974e-269	SRPK2
Undiff_2_SPG	0.750374	0.334	0.057	9.88268e-272	2.73562e-267	PLAG1
Undiff_2_SPG	0.768882	0.318	0.052	5.88118e-271	1.62797e-266	ENSSSCG00000004811
Undiff_2_SPG	0.884251	0.465	0.104	1.70592e-270	4.72215e-266	STK31
Undiff_2_SPG	1.48125	0.93	0.542	3.92863e-269	1.08748e-264	BBX
Undiff_2_SPG	0.8563	0.411	0.083	4.34879e-269	1.20379e-264	ANKRD31
Undiff_2_SPG	0.764765	0.455	0.1	1.32713e-268	3.67364e-264	ENSSSCG00000040106
Undiff_2_SPG	0.97269	0.599	0.16	3.68633e-268	1.02041e-263	TMEM131L
Undiff_2_SPG	0.617073	0.425	0.088	5.94831e-268	1.64655e-263	RELN
Undiff_2_SPG	1.06818	0.455	0.103	1.49577e-267	4.14045e-263	ENSSSCG00000044587
Undiff_2_SPG	1.2004	0.659	0.207	2.24644e-267	6.21836e-263	ENSSSCG00000008533
Undiff_2_SPG	0.617697	0.267	0.038	4.38059e-267	1.21259e-262	GABRA2
Undiff_2_SPG	1.01243	0.785	0.268	7.63248e-267	2.11275e-262	SFMBT2
Undiff_2_SPG	0.464255	0.817	0.282	1.75794e-265	4.86614e-261	ENSSSCG00000048305
Undiff_2_SPG	0.806055	0.391	0.076	7.88329e-265	2.18217e-260	UCK2
Undiff_2_SPG	0.740075	0.84	0.264	1.16671e-261	3.22956e-257	DOCK5
Undiff_2_SPG	0.904273	0.745	0.25	1.31539e-261	3.64113e-257	ADAD1
Undiff_2_SPG	1.09481	0.856	0.345	1.38484e-261	3.83339e-257	NEO1
Undiff_2_SPG	0.971403	0.515	0.13	5.42362e-261	1.50131e-256	ENSSSCG00000042176
Undiff_2_SPG	1.28962	0.932	0.554	1.25219e-260	3.4662e-256	RASAL2
Undiff_2_SPG	0.487865	0.869	0.29	2.40582e-260	6.65956e-256	PTPRT
Undiff_2_SPG	1.10067	0.81	0.294	9.08718e-260	2.51542e-255	GLI3
Undiff_2_SPG	1.18332	0.713	0.24	2.49157e-259	6.89691e-255	SLC9A9
Undiff_2_SPG	0.651904	0.266	0.039	4.72887e-259	1.309e-254	ENSSSCG00000050979
Undiff_2_SPG	1.00134	0.503	0.123	2.2735e-258	6.29327e-254	MCUB
Undiff_2_SPG	0.710933	0.39	0.077	5.89777e-258	1.63256e-253	TNR
Undiff_2_SPG	0.703722	0.254	0.036	1.3494e-257	3.73528e-253	GRID1
Undiff_2_SPG	1.23468	0.725	0.255	1.45473e-256	4.02682e-252	ATP2B4
Undiff_2_SPG	0.754394	0.301	0.049	3.26651e-256	9.04202e-252	ENSSSCG00000043907
Undiff_2_SPG	1.13114	0.929	0.453	3.33387e-256	9.2285e-252	ENSSSCG00000027675
Undiff_2_SPG	0.864831	0.348	0.065	6.1216e-255	1.69452e-250	FAM3B
Undiff_2_SPG	1.1603	0.58	0.17	4.10461e-253	1.1362e-248	SGCZ
Undiff_2_SPG	0.65593	0.276	0.042	1.58586e-252	4.38982e-248	GINS4
Undiff_2_SPG	0.746751	0.469	0.108	6.11192e-252	1.69184e-247	GSE1
Undiff_2_SPG	0.480685	0.694	0.194	1.84983e-251	5.12052e-247	PAG1
Undiff_2_SPG	0.902016	0.543	0.145	5.50353e-251	1.52343e-246	DMXL2
Undiff_2_SPG	0.643384	0.391	0.078	2.21514e-250	6.13173e-246	PARD6G
Undiff_2_SPG	1.11294	0.709	0.251	7.40677e-250	2.05027e-245	CLYBL
Undiff_2_SPG	1.02045	0.619	0.186	9.2884e-249	2.57112e-244	REPS2
Undiff_2_SPG	1.06462	0.756	0.267	1.47114e-248	4.07226e-244	PAQR8
Undiff_2_SPG	1.05933	0.542	0.143	1.3524e-247	3.74359e-243	SPOCK3
Undiff_2_SPG	0.878989	0.584	0.162	2.16386e-246	5.98978e-242	BICD1
Undiff_2_SPG	0.900629	0.423	0.095	1.56864e-244	4.34216e-240	ENSSSCG00000003047
Undiff_2_SPG	0.925613	0.348	0.068	3.40772e-244	9.43291e-240	GRIN2B
Undiff_2_SPG	0.592799	0.313	0.054	9.93807e-243	2.75096e-238	MGLL
Undiff_2_SPG	0.391513	0.347	0.064	2.31516e-242	6.40859e-238	ENSSSCG00000048422
Undiff_2_SPG	1.11277	0.823	0.342	1.61071e-241	4.4586e-237	ADK
Undiff_2_SPG	0.8973	0.673	0.21	2.4586e-241	6.80565e-237	DMRT1
Undiff_2_SPG	0.713198	0.267	0.042	8.93579e-241	2.47352e-236	ENSSSCG00000047859
Undiff_2_SPG	0.929619	0.422	0.095	1.99841e-240	5.5318e-236	NTN1
Undiff_2_SPG	1.1283	0.846	0.371	5.17563e-240	1.43267e-235	FUT8
Undiff_2_SPG	0.820266	0.367	0.075	1.13344e-239	3.13747e-235	ENSSSCG00000041259
Undiff_2_SPG	1.00563	0.701	0.239	1.88812e-239	5.2265e-235	SPIRE1
Undiff_2_SPG	0.688454	0.831	0.28	5.88676e-239	1.62951e-234	BACH2
Undiff_2_SPG	0.46113	0.41	0.086	6.15781e-238	1.70454e-233	ENSSSCG00000044899
Undiff_2_SPG	0.763587	0.338	0.065	4.33337e-237	1.19952e-232	ENSSSCG00000049693
Undiff_2_SPG	0.607193	0.52	0.131	1.77458e-235	4.91221e-231	RAPGEF4
Undiff_2_SPG	0.769028	0.488	0.122	3.87954e-235	1.0739e-230	GTF2IRD1
Undiff_2_SPG	0.927286	0.519	0.14	5.74238e-235	1.58955e-230	CSMD1
Undiff_2_SPG	0.403175	0.451	0.102	5.78043e-235	1.60008e-230	ENSSSCG00000048617
Undiff_2_SPG	1.00388	0.801	0.314	5.92573e-235	1.6403e-230	GAP43
Undiff_2_SPG	0.784322	0.28	0.047	9.49185e-235	2.62744e-230	TDRD10
Undiff_2_SPG	0.632669	0.257	0.04	1.36451e-234	3.7771e-230	ENSSSCG00000051619
Undiff_2_SPG	0.902687	0.65	0.205	3.18237e-234	8.80911e-230	CSMD3
Undiff_2_SPG	0.683243	0.279	0.046	9.89371e-234	2.73868e-229	ENSSSCG00000043016
Undiff_2_SPG	0.825083	0.411	0.093	9.91806e-234	2.74542e-229	ENSSSCG00000037466
Undiff_2_SPG	0.952925	0.586	0.177	1.12552e-233	3.11554e-229	DGKD
Undiff_2_SPG	0.75722	0.308	0.056	1.21986e-233	3.3767e-229	TMPRSS12
[truncated: 6,302 more rows]

## Sheet: explanatory legend
Cell Cluster	identity of cell cluster
avg_log2FC	average log2 fold change. Positive values indicate that the gene is more highly expressed in the cluster.
pct.1	the percentage of cells where the gene is detected in the cluster
pct.2	the percentage of cells where the gene is detected on average in the other clusters
p_val	p-value not adjusted for multiple test correction
p_val_adj	adjusted p-value, based on bonferroni correction using all genes in the dataset, used to determine significance
Gene name	gene symbol
